# Supplementary material for: Comparative genomic analysis of fungal genomes reveals intron-rich ancestors
Source: Genome Biol. 2007 Oct 19;8(10):R223. doi: 10.1186/gb-2007-8-10-r223 (PMC2246297; doi:10.1186/gb-2007-8-10-r223)
Supplement: Additional data file 4 — Not all methods reconstruct a value for the Crown ancestor as this requires an outgroup and additional assumptions. [file gb-2007-8-10-r223-S4.xls]

## Sheet: Nodes
Node name	NodeId	NKY	Csuros	Csuros introns per kb	RG	EREM	EREM introns per kb	Dollo
Crown	0	804.2	1060.01	2.55179		2918.38	7.02547	688
Opistikant	1	2070.1	1908.75	4.59496	2428	2139.4	5.15022	1309
Vertebrate	2	2748.6	2745.59	6.60952	2767	2749.46	6.61883	2663
Mammal	3	2769.8	2767.75	6.66285	2772	2769.64	6.6674	2762
Fungi	4	1607.6	1551.93	3.73599	1781	1603.87	3.86103	1271
Dikarya	5	1492.3	1450.83	3.49261	1803	1472.54	3.54487	1170
Basidiomycota	6	1491.3	1476.06	3.55334	1648	1482.79	3.56955	1098
Hymenometes	7	1491.3	1476.85	3.55526	1643	1482.85	3.56969	1354
Homobasidiomycetes	8	1672.1	1668.1	4.01564	1704	1669.47	4.01895	1604
Ascomycota	9	1151.7	940.428	2.26391	1450	1147.17	2.7616	389
Hemi-Eu	10	981.9	959.088	2.30883	1184	991.95	2.38794	297
Euascomycota	11	499.1	490.266	1.18023	595	495.47	1.19275	412
Eurotiales-Sordariomycetes	12	485.9	480.792	1.15742	553	484.05	1.16526	460
Sordariomycetes	13	368.8	368.465	0.887013	400	367.36	0.884352	382
(Mgri-Ncra)	14	354.3	354.098	0.852427	378	352.63	0.848893	367
Sordariales	15	374.8	374.4	0.9013	401	373.15	0.898291	381
(Pans-Cglo)	16	394.6	394.288	0.949177	409	393.66	0.947665	395
Eurotiales	17	483.1	482.951	1.16262	500	482.28	1.161	489
(Afum-Ater)	18	480.1	480.045	1.15562	487	479.52	1.15436	485
Hemiascomytcota	19	28.3	28.6936	0.0690747	29	28.42	0.068416	21
(Dhan-Scer)/Saccharomycetes	20	7	7	0.0168512	8	7	0.0168512	7
(Scer-Agos)	21	7	7	0.0168512	7	7	0.0168512	7
(Scer-Cgla)	22	7	7	0.0168512	7	7	0.0168512	7
Kluyveromyces	23	7	7	0.0168512	7	7	0.0168512	7
Aspergillus fumigatus	24	481	481	1.15792	481	481	1.15792	481
Ashbya gossypii	25	7	7	0.0168512	7	7	0.0168512	7
Aspergillus nidulans	26	469	469	1.12903	469	469	1.12903	469
Aspergillus terreus	27	474	474	1.14107	474	474	1.14107	474
Arabidopsis thaliana	28	2290	2290	5.51276	2290	2290	5.51276	2290
Coprinopsis cinerea	29	1621	1621	3.90226	1621	1621	3.90226	1621
Candida glabrata	30	6	6	0.0144439	6	6	0.0144439	6
Chaetomium globsum	31	463	463	1.11459	463	463	1.11459	463
Cryptococcus neoformans	32	1578	1578	3.79875	1578	1578	3.79875	1578
Debaryomyces hansenii	33	5	5	0.0120366	5	5	0.0120366	5
Fusarium graminearum	34	372	372	0.895522	372	372	0.895522	372
Fugu rubripes	35	2687	2687	6.46846	2687	2687	6.46846	2687
Homo sapiens	36	2737	2737	6.58883	2737	2737	6.58883	2737
Kluyveromyces lactis	37	6	6	0.0144439	6	6	0.0144439	6
Magnaporthe grisea	38	368	368	0.885893	368	368	0.885893	368
Mus musculus	39	2658	2658	6.39865	2658	2658	6.39865	2658
Neurospora crassa	40	336	336	0.808859	336	336	0.808859	336
Podospora anserina	41	359	359	0.864227	359	359	0.864227	359
Phanerochaete chrysosporium	42	1615	1615	3.88782	1615	1615	3.88782	1615
Rhizopus oryzae	43	947	947	2.27973	947	947	2.27973	947
Saccharomyces cerevisiae	44	7	7	0.0168512	7	7	0.0168512	7
Stagonospora nodorum	45	403	403	0.970149	403	403	0.970149	403
Schizosaccharomyces pombe	46	214	214	0.515166	214	214	0.515166	214
Ustilago maydis	47	86	86	0.207029	86	86	0.207029	86
Yarrowia lipolytica	48	30	30	0.0722195	30	30	0.0722195	30
