# Supplementary material for: Comparative genomic analysis of fungal genomes reveals intron-rich ancestors
Source: Genome Biol. 2007 Oct 19;8(10):R223. doi: 10.1186/gb-2007-8-10-r223 (PMC2246297; doi:10.1186/gb-2007-8-10-r223)
Supplement: Additional data file 5 — Not all methods estimate gain and loss from Crown ancestor as this requires an outgroup and additional assumptions. [file gb-2007-8-10-r223-S5.xls]

## Sheet: Branches
					NKY	NKY	NKY	NKY	NKY	Csuros	Csuros	Csuros	RG	RG	RG	EREM	EREM	EREM	EREM	Dollo	Dollo	Dollo	Dollo
BranchId	From	To	From	To	Gains	Losses	Ratio	GRate	LRate	Gains	Losses	Ratio	Gains	Losses	Ratio	Gains	Losses	Ratio	Retained	Gains	Losses	Ratio	Retained
0	0	1	Crown	Opistikant	1331.9	65.9	0.0494782	0.0146	0.08197	848.88	0.149297	0.000175876				1122.45	1901.44	1.69401	1016.94	621	0	0	688
1	0	28	Crown	Arabidopsis thaliana	1535.3	49.5	0.0322413	0.01684	0.06154	1591.49	361.501	0.227146				128.6	756.99	5.88639	2161.4	1602	0	0	688
2	1	4	Opistikant	Fungi	110.7	573.2	5.17796	0.00123	0.27691	96.8451	453.659	4.68438	55	703	12.7818	89.1	624.62	7.01033	1514.77	161	199	1.23602	1110
3	1	2	Opistikant	Vertebrate	1358.2	679.7	0.500442	0.0151	0.32836	1355.38	518.53	0.382572	1237	898	0.72595	1348.47	738.41	0.547591	1400.99	1535	181	0.117915	1128
4	2	3	Vertebrate	Mammal	51.9	30.7	0.591522	0.00058	0.01117	52.0044	29.8496	0.573983	45	40	0.888889	54.35	34.17	0.628703	2715.29	115	16	0.13913	2647
5	2	35	Vertebrate	Fugu rubripes	63	124.6	1.97778	0.00071	0.04532	62.9957	123.59	1.96188	55	135	2.45455	59.66	122.11	2.04677	2627.34	78	54	0.692308	2609
6	3	39	Mammal	Homo sapiens	26.8	138.6	5.17164	0.0003	0.05003	5.32407	38.073	7.15111	4	39	9.75	5.63	38.27	6.79751	2731.37	10	35	3.5	2727
7	3	36	Mammal	Mus musculus	5.3	38.2	7.20755	6e-05	0.01378	26.7549	138.504	5.17677	27	141	5.22222	26.64	138.28	5.19069	2631.36	28	132	4.71429	2630
8	4	5	Fungi	Dikarya	17.4	132.7	7.62644	0.00019	0.08253	14.1775	115.278	8.13106	120	97	0.808333	0	131.34	NA	1472.53	57	158	2.77193	1113
9	4	43	Fungi	Rhizopus oryzae	148.2	808.8	5.45749	0.00164	0.50312	148.237	753.168	5.08083	136	969	7.125	149.11	805.98	5.40527	797.89	194	518	2.6701	753
10	5	9	Dikarya	Ascomycota	348.2	688.8	1.97817	0.00385	0.46155	155.242	665.645	4.28778	424	777	1.83255	346.86	672.22	1.93802	800.32	19	800	42.1053	370
11	5	6	Dikarya	Basidiomycota	340.4	341.4	1.00294	0.00376	0.22875	329.248	304.02	0.923377	330	485	1.4697	351.05	340.8	0.970802	1131.74	18	90	5	1080
12	6	7	Basidiomycota	Hymenometes	0	0	NA	0	0	0.805244	0.0101048	0.0125488	0	0	NA	0.08	0.01	0.125	1482.78	257	1	0.00389105	1097
13	6	47	Basidiomycota	Ustilago maydis	31	1436.3	46.3323	0.00034	0.96315	31.048	1421.11	45.7713	30	1591	53.0333	31.34	1428.13	45.5689	54.66	30	1042	34.7333	56
14	7	8	Hymenometes	Homobasidiomycetes	306.5	125.7	0.410114	0.00339	0.08427	303.823	112.581	0.370549	270	209	0.774074	309.48	122.86	0.396988	1359.99	347	97	0.279539	1257
15	7	32	Hymenometes	Cryptococcus neoformans	620.7	534	0.860319	0.00686	0.35805	620.7	519.554	0.837045	570	635	1.11404	624.39	529.24	0.847611	953.61	610	386	0.632787	968
16	8	42	Homobasidiomycetes	Phanerochaete chrysosporium	102.6	159.7	1.55653	0.00114	0.09548	102.578	155.673	1.51761	90	179	1.98889	104.21	158.68	1.52269	1510.79	130	119	0.915385	1485
17	8	29	Homobasidiomycetes	Coprinopsis cinerea	110.9	162	1.46078	0.00123	0.0969	110.945	158.04	1.42449	96	179	1.86458	111.74	160.21	1.43377	1509.26	136	119	0.875	1485
18	9	10	Ascomycota	Hemi-Eu	174	343.8	1.97586	0.00192	0.29853	181.41	162.749	0.897136	188	454	2.41489	183.02	338.24	1.8481	808.93	4	96	24	293
19	9	46	Ascomycota	Schizosaccharomyces pombe	21.3	959	45.0235	0.00023	0.83265	21.442	747.87	34.8788	13	1249	96.0769	21.85	955.02	43.708	192.15	61	236	3.86885	153
20	10	19	Hemi-Eu	Hemiascomycota	3.4	957	281.471	4e-05	0.9746	0.186815	930.581	4981.31	4	1159	289.75	3.31	966.85	292.1	25.1	2	278	139	19
21	10	11	Hemi-Eu	Euascomycota	94.2	577	6.12527	0.00103	0.58762	4.46143	473.283	106.083	93	682	7.33333	91.07	587.55	6.45163	404.4	124	9	0.0725806	288
22	11	45	Euascomycota	Stagonospora nodorum	129.3	225.4	1.74323	0.00141	0.45163	129.456	216.722	1.6741	117	308	2.63248	130.31	222.78	1.70962	272.69	132	141	1.06818	271
23	11	12	Euascomycota	Eurotiales-Sordariomycetes	0	13.2	NA	0	0.02635	0.716944	10.191	14.2146	0	24	NA	0	11.42	NA	484.05	64	16	0.25	396
24	12	17	Eurotiales-Sordariomycetes	Eurotiales	62	64.8	1.04516	0.00068	0.13332	62.0139	59.855	0.965186	54	107	1.98148	63.21	64.98	1.028	419.07	81	52	0.641975	408
25	12	13	Eurotiales-Sordariomycetes	Sordariomycetes	50.8	167.9	3.30512	0.00056	0.34551	50.574	162.901	3.22103	48	200	4.16667	50.7	167.39	3.30158	316.66	49	127	2.59184	333
26	13	14	Sordariomycetes	(Mgri-Ncra)	6.9	21.5	3.11594	8e-05	0.05824	6.82061	21.1876	3.10641	4	26	6.5	6.74	21.47	3.18546	345.89	9	24	2.66667	358
27	13	34	Sordariomycetes	Fusarium graminearum	35.2	32	0.909091	0.00038	0.08687	35.214	31.6793	0.899622	31	59	1.90323	35.46	30.82	0.869148	336.54	35	45	1.28571	337
28	14	15	(Mgri-Ncra)	Sordariales	58.5	37.9	0.647863	0.00064	0.10709	58.0879	37.7861	0.650499	62	40	0.645161	58.27	37.75	0.647846	314.88	48	34	0.708333	333
29	14	38	(Mgri-Ncra)	Magnaporthe grisea	59	45.3	0.767797	0.00064	0.1278	59.0061	45.1044	0.764402	58	68	1.17241	59.53	44.16	0.741811	308.47	59	58	0.983051	309
30	15	16	Sordariales	(Pans-Cglo)	32.7	12.9	0.394495	0.00036	0.03445	32.4842	12.596	0.387756	23	14	0.608696	33.03	12.52	0.379049	360.63	26	12	0.461538	369
31	15	40	Sordariales	Neurospora crassa	21.9	60.7	2.77169	0.00024	0.16196	21.9213	60.3213	2.75173	21	85	4.04762	22.29	59.44	2.66667	313.71	23	68	2.95652	313
32	16	31	(Pans-Cglo)	Chaetomium globsum	83.2	14.8	0.177885	0.00091	0.03761	83.2508	14.5391	0.174642	77	23	0.298701	83.96	14.62	0.174131	379.04	84	16	0.190476	379
33	16	41	(Pans-Cglo)	Podospora anserina	45.2	80.8	1.78761	0.00049	0.20485	45.2424	80.5307	1.77998	40	90	2.25	45.41	80.08	1.76349	313.59	41	77	1.87805	318
34	17	18	Eurotiales	(Afum-Ater)	0	3.1	NA	0	0.00634	0.109971	3.01631	27.4282	0	8	NA	0	2.75	NA	479.52	2	6	3	483
35	17	26	Eurotiales	Aspergillus nidulans	19.5	33.6	1.72308	0.00021	0.06964	19.5342	33.4851	1.71418	16	46	2.875	19.84	33.12	1.66935	449.16	17	37	2.17647	452
36	18	27	(Afum-Ater)	Aspergillus terreus	20	26.1	1.305	0.00022	0.05428	20.0089	26.0535	1.30209	18	31	1.72222	20.32	25.84	1.27165	453.68	18	29	1.61111	456
37	18	24	(Afum-Ater)	Aspergillus fumigatus	13.6	12.7	0.933824	0.00015	0.02643	13.6287	12.6733	0.929896	10	15	1.5	13.83	12.35	0.892986	467.17	10	14	1.4	471
38	19	20	Hemiascomycota	(Dhan-Scer)/Saccharomycetes	1	22.3	22.3	1e-05	0.78823	0.999994	22.6936	22.6937	2	23	11.5	1	22.42	22.42	6	1	15	15	6
39	19	48	Hemiascomycota	Yarrowia lipolytica	1.7	0	0	2e-05	0	1.30655	0.000175897	0.000134627	2	0	0	1.58	0	0	28.42	9	0	0	21
40	20	21	(Dhan-Scer)/Saccharomycetes	(Scer-Agos)	0	0	NA	0	0	0	0	NA	0	0	NA	0	0	NA	7	0	0	NA	7
41	20	33	(Dhan-Scer)/Saccharomycetes	Debaryomyces hansenii	0	2	NA	0	0.28571	0	0	NA	0	3	NA	0	2	NA	5	0	2	NA	5
42	21	23	(Scer-Agos)	Kluyveromyces	0	0	NA	0	0	0	0	NA	0	0	NA	0	0	NA	7	0	0	NA	7
43	21	22	(Scer-Agos)	(Scer-Cgla)	0	0	NA	0	0	0	0	NA	0	0	NA	0	0	NA	7	0	0	NA	7
44	22	30	(Scer-Cgla)	Candida glabrata	0	1	NA	0	0.14286	0	0	NA	0	1	NA	0	1	NA	6	0	1	NA	6
45	22	44	(Scer-Cgla)	Saccharomyces cerevisiae	0	0	NA	0	0	0	0	NA	0	0	NA	0	0	NA	7	0	0	NA	7
46	23	25	Kluyveromyces	Ashbya gossypii	0	1	NA	0	0.14286	0	0	NA	0	0	NA	0	0	NA	7	0	0	NA	7
47	23	37	Kluyveromyces	Kluyveromyces lactis	0	0	NA	0	0	0	1	NA	0	1	NA	0	1	NA	6	0	1	NA	6
