# Supplementary material for: Comparative genomic analysis of fungal genomes reveals intron-rich ancestors
Source: Genome Biol. 2007 Oct 19;8(10):R223. doi: 10.1186/gb-2007-8-10-r223 (PMC2246297; doi:10.1186/gb-2007-8-10-r223)
Supplement: Additional data file 6 — Summary statistics for intron length, intron frequency, total length per genome, total intron count, total length of coding sequence, and genome size. [file gb-2007-8-10-r223-S6.xls]

## Sheet: Sheet1
			Introns per gene			Intron Length
SPECIES	Introns per kb CDS	Mean	Median	SD	Mean	Median	SD	Intron Count	Total CDS Length (kb)	Total Intron Length (kb)	Genome Size
Ashbya gossypii	0.03	1.04	1	0.25	111.04	63	97.73	228	6976	25316	8.8 Mb
Kluyveromyces lactis	0.02	1.02	1	0.12	343.38	269	252.72	130	7532	44639	10.7 Mb
Candida glabrata	0.01	1.02	1	0.16	451.7	448	300.46	84	7971	37943	12.2 Mb
Saccharomyces cerevisiae	0.04	1.08	1	0.48	318.84	127	532.68	348	9074	110957	12.1 Mb
Debaryomyces hansenii	0.04	1.06	1	0.28	175.67	90	177.25	357	9249	62715	12.2 Mb
Yarrowia lipolytica	0.08	1.1	1	0.36	268.69	204	225.16	742	9639	199365	20.5 Mb
Aspergillus fumigatus	1.33	2.52	2	1.76	80.85	60	193.39	18693	14014	1511389	28.8 Mb
Aspergillus nidulans	1.68	3.03	2	2.3	101.58	63	100.01	25585	15231	2599015	30.0 Mb
Aspergillus terreus	1.39	2.63	2	1.91	80.51	57	249.93	23012	16561	1852678	29.3 Mb
Chaetomium globsum	1.43	2.46	2	1.79	143.09	82	153	23599	16476	3376887	34.9 Mb
Neurospora crassa	1.18	2.12	2	1.51	135.79	84	129.67	17231	14562	2339782	39.2 Mb
Podospora anserina	1.06	2.17	2	1.5	76.14	63	38.53	15982	15129	1216802	35.7 Mb
Magnaporthe grisea	1.34	2.5	2	1.79	142.91	94	138.13	21040	15697	3006731	41.6 Mb
Fusarium graminearum	1.45	2.66	2	2.03	92.87	56	94.1	25895	17895	2404792	36.1 Mb
Stagonospora nodorum	1.41	1.93	1	1.31	82.2	55	74.51	27420	19471	2253813	37.2 Mb
Schizosaccharomyces pombe	0.66	2.09	2	1.47	82.23	56	68.27	4715	7095	387712	12.6 Mb
Phanerochaete chrysosporium	4.14	5.3	4	4.5	61.05	54	53.76	66439	16063	4056393	35.1 Mb
Coprinopsis cinerea	2.91	4.55	3	3.93	73.67	56	103.99	52413	17994	3861508	35.8 Mb
Cryptococcus neoformans	3.3	5.48	5	3.83	67.29	55	55.34	35037	10612	2357658	19.1 Mb
Ustilago maydis	0.41	1.99	1	1.51	126.95	95	109.86	4900	12000	622057	19.6 Mb
Rhizopus oryzae	5.72	2.96	2	2.5	64.29	54	47.21	106320	18584	6834919	46.1 Mb
Per kb CDS, Len mean
R2	0.328394
Per kb CDS,Len median
R2	0.192736			.
Per kb CDS,Len mean No Hemi
R2	0.311501
Per kb CDS,Len median No Hemi
R2	0.223957
