# Supplementary material for: Comparative genomic analysis of fungal genomes reveals intron-rich ancestors
Source: Genome Biol. 2007 Oct 19;8(10):R223. doi: 10.1186/gb-2007-8-10-r223 (PMC2246297; doi:10.1186/gb-2007-8-10-r223)
Supplement: Additional data file 7 — The file also contains the customized software for running NYK and the RG intron calculations. [file gb-2007-8-10-r223-S7.zip]

Archive with 61 entries (53 files):
- data/
- data/multi_25.csuros_matrix.tab
- data/multi_25.Nguyen_report.txt
- data/multi_25.RG_matrix_all.dat
- data/multi_25.RG_matrix_used.dat
- data/multi_25.tre
- data/simulation/
- data/simulation/Csuros.sim_Mar21.tar.gz
- data/simulation/Nguyen.mar21.result.txt
- data/simulation/Nguyen.SET_results.tar.gz
- data/src/
- data/src/00README.txt
- data/src/db_search/
- data/src/db_search/blast2tableXtra.pl
- data/src/db_search/fastam9_to_table.pl
- data/src/db_search/hmmer_to_table.pl
- data/src/gene_prediction/
- data/src/gene_prediction/augustus2gff3.pl
- data/src/gene_prediction/checkphase_gff3.pl
- data/src/gene_prediction/dbgff2zff.pl
- data/src/gene_prediction/ensembltab2gff3.pl
- data/src/gene_prediction/fix_zoe_negative_coords.pl
- data/src/gene_prediction/gbk2gff3.pl
- data/src/gene_prediction/genezill2gff3.pl
- data/src/gene_prediction/gff2zff.pl
- data/src/gene_prediction/make_augustus_training_file_db.pl
- data/src/gene_prediction/process_exonerate_apollogff.pl
- data/src/gene_prediction/process_exonerate_gff2.pl
- data/src/gene_prediction/process_exonerate_gff3.pl
- data/src/gene_prediction/snap2gff3.pl
- data/src/gene_prediction/snapgff2gff3.pl
- data/src/gene_prediction/snapgff3_2_GLEAN.pl
- data/src/gene_prediction/snapout2zff.pl
- data/src/gene_prediction/tab2gff3.pl
- data/src/gene_prediction/whitehead_exons_2_gff.pl
- data/src/gene_prediction/zff2gff2.pl
- data/src/intron/
- data/src/intron/calculate_num_sites_intron.pl
- data/src/intron/dump_introns.pl
- data/src/intron/dump_introns_lens.pl
- data/src/intron/make_intronposition_matrix.pl
- data/src/intron/map_introns_aln.pl
- data/src/intron/multigene_map_introns.pl
- data/src/intron/RGtoCsuros.pl
- data/src/intron/Roy-Gilbert.pl
- data/src/Nguyen/
- data/src/Nguyen/25.branches.txt
- data/src/Nguyen/25.nums.tre
- data/src/Nguyen/intronml_25fungi.c
- data/src/Nguyen/makefile
- data/src/Nguyen/ncon.def25.txt
- data/src/orthologs/
- data/src/orthologs/best_reciprocal_hits.pl
- data/src/orthologs/build_multifiles_cds.pl
- data/src/orthologs/build_multifiles_pep.pl
- data/src/orthologs/cds2protaln.pl
- data/src/orthologs/cleanup_alnnames_for_mb.pl
- data/src/orthologs/find_multiway_orthologs.pl
- data/src/orthologs/multigene_combine_random_pepnogap.pl
- data/src/orthologs/strip_edges_alignments.pl
- data/src/orthologs/trim_alignment.pl
