# Supplementary material for: Comparative genomic analysis of fungal genomes reveals intron-rich ancestors
Source: Genome Biol. 2007 Oct 19;8(10):R223. doi: 10.1186/gb-2007-8-10-r223 (PMC2246297; doi:10.1186/gb-2007-8-10-r223)
Supplement: Additional data file 7 — The file also contains the customized software for running NYK and the RG intron calculations. [file gb-2007-8-10-r223-S7.zip › data/multi_25.csuros_matrix.tab]

afum	001000000000010000000000000000000000000000000000001000010000100000000000100000000000000000000001000100000000000000000010000100010000000000000000000000000000001000000001000000000000000100000100000000000001000000000000000100000000001000000000000000000000001010010000000000000000001001000000000000000000000000000000000000000000000000000000000000000000000001000001000000000001000000011000000001010000001…
agos	000000000000000000000000000000000000000000000000000000000000000000000000000000000000000000000000000000000000000000000000000000000000000000000000000000000000000000000000000000000000000000000000000000000000000000000000000000000000000000000000000000000000000000000000000000000000000000000000000000000000000000000000000000000000000000000000000000000000000000000000000000000000000000000000000000000000000…
anid	001000000000010000000001010000001000000000000000001000010000100000000000100000000000000000000001000100000000000000000010000100010000000000000000000000000000001000000001000000000000000100000100000000000000000000000000000100000000001000000000000000000000001010010000000000000000001001000000000000000000000000000000000000000000000000000000000000000000000001000001000000000001000000011000000001010000001…
ater	001000000000010000000001100000000000010000001000001000010000100000000000100000000000000000000001000100000000000000000010000100010000000000000000000000000000001000000001000000000000000100000100000000000001000000000000000100000000001000000000000000000000001010010000000000000000001001000000000000000000000000000000000000000000000000000000000000000000000001000001000000000001000000011000000001010000001…
atha	000011010000100001011000101010000001000000010100001100001010000100000000000101010010001001001010110100101110011011100100010000011010010001000000100000000001000000001000010000000000000000100110101001001010010011110101101010001000000010100010000001111001000000110111100110010011101010010101101010101100110011111000001001100110001110001001001001110100110000000010001001001000000100111010100010001000000…
ccin	000010000000010100100000000001000010000000000010101001000100100010010010101010101000000110000000000100100101000000100000001000110000000000000000000000100010100100010000001000000001010000010101000101001001101001100000000001000001000001000001010100011000101000011000100000000000001000000100101000101000000010100100110010000000010000010110000000000000000010001000000100110000010000001000001000010101000…
cgla	000000000000000000000000000000000000000000000000000000000000000000000000000000000000000000000000000000000000000000000000000000000000000000000000000000000000000000000000000000000000000000000000000000000000000000000000000000000000000000000000000000000000000000000000000000000000000000000000000000000000000000000000000000000000000000000000000000000000000000000000000000000000000000000000000000000000000…
cglo	000000000000010000000010000001000100000000001000001000000000100000000000100000000000000000000001000000000000000000000010000000000101101000010101000001011000001000000001000000000000000100000100000000000001000000000000000100000000010100011100100000000000000000000000000000000000000000000000000000000000000000000000000000000000000001000000000000000000000000000000000000000000100000011000000100000000000…
cneo	110110000001010000010000100001000010000000000010101000000000100010111110101010001000000110000000011101000011000000110000100010010000000000000000000000100000100001100100100110100000101011010101000000000001101000000000000001010001100001000000010100010010101000010000101000101000000000001000001000101000001000100001100010001100010010010100000000000000000100010100000010000100001001001100000000010011000…
dhan	000000000000000000000000000000000000000000000000000000000000000000000000000000000000000000000000000000000000000000000000000000000000000000000000000000000000000000000000000000000000000000000000000000000000000000000000000000000000000000000000000000000000000000000000000000000000000000000000000000000000000000000000000000000000000000000000000000000000000000000000000000000000000000000000000000000000000…
fgra	000000000000010000000001110000000000010000001000001000000000100000000000100000000000010000000000000000000000000000000010000000000000000000000000000000000000001000000001000000000000000000000100000000000001000000000000000100000000010010000000000000000000000000000000000000000000000000000000000000000000000000000000000000000000000011000000000000000000000000000000010000000000000000011000000100000000000…
frub	000010101010011110000100010100000000101011100000001000001000011001111111111010101000000110010101010010100100100100001001000000011010010110101000000010000001000010000010000100011111000000000100010010111001101111111000011000100010000010000010011000111100010111011000110001100110010100100110010101010011000100000111000100010101000110110110110110101011000000000000001000010010000001111001011100100001100…
hsap	000010101010010000000100010100100000101011100000001000001000011001111111111010101000000110110101010010100100100100001001000000011010010110101000000010000001000010000010000100011111000000000100010010111001101011101010011000100010000011000010011000111100010111011000110001100110010100100110010101010011000100000111000100000101000110110110110110101011000000000000001000010010000001111001011100100001100…
klac	000000000000000000000000000000000000000000000000000000000000000000000000000000000000000000000000000000000000000000000000000000000000000000000000000000000000000000000000000000000000000000000000000000000000000000000000000000000000000000000000000000000000000000000000000000000000000000000000000000000000000000000000000000000000000000000000000000000000000000000000000000000000000000000000000000000000000…
mgri	000000000000010000000000000000010000000000001000001000000000100000000000100000000001000000000000000000000000000000000010000000000000000000000000010100000000001000000001000000000000000100000100000000000001000000000000000100000000010010000000000000000000000000000000000000000000000000000000000000000000000000000000000000000000000000000000000000000000000000000000010000000000000010011000000100000000001…
mmus	000010101010010000000100010100100000101011100100001000001000011001111111111010101000000110010101010010100100100100001001000000011010010110101000000010000001000010000010000100011111000000000100010010111001101011101010011000100010000011000010011000111100010111011000110001100110010100100110010101010011000100000111000100000101000110110110110110101011000000000000001000010010000001111001011100100001100…
ncra	000000000000010000000000000000000000000000001000001000000000100000000000000000000000000000000000000000000000000000000010000000000100000000000000000000010000001000000001000000000000000100000000000000000001000000000000000100000000010100000000100000000000000000000000000000000000000000000000000000000000000000000000000000000000000001000000000000000000000000000000010000000000000000011000000100000000000…
pans	000000000000010000000000000000000000000100001000001000000000100000000000000000000000000000000000000000000000000000000010000000000100100000000000000001000000000000000001000000000000000100000000000000000001000000000000000100000000010000010100100000000000000000000000000000000000000000000000000000000000000000000000000000000000000001000000000000000000000000000000000000000000000010011000000100000000000…
pchr	000010000000010100100000000001000010000000000100001011000100100010011010101010101000000000000001000100100001000000000000001000110000000000010000000000000010100100010000001001000100000000011101000001001101101001100000000001000001000001000001000110011000101010011000100000100000000000000100001000101000100010100100100000000000010000010110000000000000001000001000000100110000010000001000001000000001000…
rory	000000000100010000000000000000000000000000000000000000000001000000111000000000100000000000000000010100110000000000100000000000010000000000000000000000000000000000000100000000000100000000010101000001001001001000000000000000000100001000000001010110000000001000010000000000100000000000000100000000000000000010000000100000000000000000000010000000000000100000100000001000010000000000010000001100000000100…
scer	000000000000000000000000000000000000000000000000000000000000000000000000000000000000000000000000000000000000000000000000000000000000000000000000000000000000000000000000000000000000000000000000000000000000000000000000000000000000000000000000000000000000000000000000000000000000000000000000000000000000000000000000000000000000000000000000000000000000000000000000000000000000000000000000000000000000000…
snod	000000000000000000000000000001000000000000000000001000000000100000000000000000000100100000000000000000000000000000000000000001010000000000000010001000000100001000000001000000000000000000000100000000000000000000000000000100000000001000000000000000000000000010010000000000000000001000000000000000000000000000000000000000000000100000000000000000000000000000000000100000000000000000010000000100000000000…
spom	000010000000010000000000000000000000000000000000011000100000000000000000000000000000000000000000000100000000000000000000000000000000000000000000000000000000000000000000000000000000000000000000000000000001001000000000000000000000000000000000000000000000001000010000000000000000000000000000000000000000000000000000000000000000000000000000000000000000000000000000000000000000000000000000000000000000010…
umay	000000000000010000000000000000000000000000000000000000000000100000000000000000000000000000000000000000000000000000000000000000000000000000000000000000000000000000000000000000000000000000000000000000000000000000000000000000000000000000000000000000000000000000000000000000000000000000000000000000000000000000000000000000000000000000000000000000000000000000000000000000000000000000000000000000000000000…
ylip	000000000000000000000000000000000000000000000001000000000000000000000000000000000000000000000000000000100000000000000000000000000000000000000000000000000000010000000000000000000000000000000000000000000000000000000000000000000000000000000000000000000000000000000000000000000000000000000000000000000000000000000000000000000000000000000000000000000000000000000000000000000000000000000000000000000000000…
