# Supplementary material for: Comparative genomic analysis of fungal genomes reveals intron-rich ancestors
Source: Genome Biol. 2007 Oct 19;8(10):R223. doi: 10.1186/gb-2007-8-10-r223 (PMC2246297; doi:10.1186/gb-2007-8-10-r223)
Supplement: Additional data file 7 — The file also contains the customized software for running NYK and the RG intron calculations. [file gb-2007-8-10-r223-S7.zip › data/multi_25.Nguyen_report.txt]

nsites=7535
init is done
nsites=7535
theta=0.38197: npsites=306952 logL=-1968.3378454213
theta=0.61803: npsites=492001 logL=-1978.6209522310
theta=0.23607: npsites=192585 logL=-1958.3705722527
theta=0.14590: npsites=121902 logL=-1950.7671319932
theta=0.09017: npsites=78218 logL=-1949.7701169683
theta=0.09839: npsites=84660 logL=-1949.1718852601
theta=0.11335: npsites=96386 logL=-1949.0308203914
theta=0.12578: npsites=106132 logL=-1949.4784927847
theta=0.10871: npsites=92751 logL=-1948.9755322764
theta=0.10815: npsites=92310 logL=-1948.9740539948
theta=0.10770: npsites=91955 logL=-1948.9737531485
theta=0.10775: npsites=91997 logL=-1948.9737468122
theta=0.10775: npsites=92000 logL=-1948.9737467929
theta=0.10775: npsites=91999 logL=-1948.9737467930
theta=0.10775: npsites=92001 logL=-1948.9737467990
theta=0.10775: npsites=92000 logL=-1948.9737467929

General information:
theta=0.10775, ncon0=84465, npsites=92000, lik=-1948.9737467929
Q00=88355.1, Q01=1574.7, Q10=1354.9, Q11=715.3

Number of introns at each node:
NodeID   Introns
    0      804.2
    1     2070.1
    2     2748.6
    3     2769.8
    4     1607.6
    5     1492.3
    6     1491.3
    7     1491.3
    8     1672.1
    9     1151.7
   10      981.9
   11      499.1
   12      485.9
   13      368.8
   14      354.3
   15      374.8
   16      394.6
   17      483.1
   18      480.1
   19       28.3
   20        7.0
   21        7.0
   22        7.0
   23        7.0
   24      481.0
   25        7.0
   26      469.0
   27      474.0
   28     2290.0
   29     1621.0
   30        6.0
   31      463.0
   32     1578.0
   33        5.0
   34      372.0
   35     2687.0
   36     2737.0
   37        6.0
   38      368.0
   39     2658.0
   40      336.0
   41      359.0
   42     1615.0
   43      947.0
   44        7.0
   45      403.0
   46      214.0
   47       86.0
   48       30.0

Number of intron gains and losses at each branch:
BrID Node1 Node2    Gains   Losses    GRate    LRate
   0     0     1   1331.9     65.9  0.01460  0.08197
   1     0    28   1535.3     49.5  0.01684  0.06154
   2     1     4    110.7    573.2  0.00123  0.27691
   3     1     2   1358.2    679.7  0.01510  0.32836
   4     2     3     51.9     30.7  0.00058  0.01117
   5     2    35     63.0    124.6  0.00071  0.04532
   6     3    36      5.3     38.2  0.00006  0.01378
   7     3    39     26.8    138.6  0.00030  0.05003
   8     4     5     17.4    132.7  0.00019  0.08253
   9     4    43    148.2    808.8  0.00164  0.50312
  10     5     9    348.2    688.8  0.00385  0.46155
  11     5     6    340.4    341.4  0.00376  0.22876
  12     6     7      0.0      0.0  0.00000  0.00000
  13     6    47     31.0   1436.3  0.00034  0.96315
  14     7     8    306.5    125.7  0.00339  0.08427
  15     7    32    620.7    534.0  0.00686  0.35805
  16     8    29    110.9    162.0  0.00123  0.09690
  17     8    42    102.6    159.7  0.00114  0.09548
  18     9    10    174.0    343.8  0.00192  0.29853
  19     9    46     21.3    959.0  0.00023  0.83265
  20    10    19      3.4    957.0  0.00004  0.97460
  21    10    11     94.2    577.0  0.00103  0.58762
  22    11    12      0.0     13.2  0.00000  0.02635
  23    11    45    129.3    225.4  0.00141  0.45163
  24    12    17     62.0     64.8  0.00068  0.13332
  25    12    13     50.8    167.9  0.00056  0.34551
  26    13    14      6.9     21.5  0.00008  0.05824
  27    13    34     35.2     32.0  0.00038  0.08687
  28    14    15     58.5     37.9  0.00064  0.10709
  29    14    38     59.0     45.3  0.00064  0.12780
  30    15    16     32.7     12.9  0.00036  0.03445
  31    15    40     21.9     60.7  0.00024  0.16196
  32    16    41     45.2     80.8  0.00049  0.20485
  33    16    31     83.2     14.8  0.00091  0.03761
  34    17    18      0.0      3.1  0.00000  0.00634
  35    17    26     19.5     33.6  0.00021  0.06964
  36    18    27     20.0     26.1  0.00022  0.05428
  37    18    24     13.6     12.7  0.00015  0.02643
  38    19    20      1.0     22.3  0.00001  0.78823
  39    19    48      1.7      0.0  0.00002  0.00000
  40    20    21      0.0      0.0  0.00000  0.00000
  41    20    33      0.0      2.0  0.00000  0.28571
  42    21    23      0.0      0.0  0.00000  0.00000
  43    21    22      0.0      0.0  0.00000  0.00000
  44    22    30      0.0      1.0  0.00000  0.14286
  45    22    44      0.0      0.0  0.00000  0.00000
  46    23    25      0.0      0.0  0.00000  0.00000
  47    23    37      0.0      1.0  0.00000  0.14286

Number of observed and expected cases for each intron pattern:
Pattern  Observed  Expected
      1        10      12.9
      4        17      18.7
      5         6       4.3
      8        18      18.6
      9         2       5.7
     12         6       2.1
     13        69      75.5
     16      1602    1587.7
     28         1       0.0
     29         1       1.7
     32       136     140.9
     48         7       3.9
     52         1       0.0
    128        84      84.5
    256       610     608.9
    257         2       0.1
    265         1       0.1
    269         2       0.7
    272         7      14.0
    288        24      22.9
    301         1       0.1
    304         3       2.6
    384         1       0.6
   1024        35      36.1
   1028         2       0.0
   1032         2       0.0
   1033         2       0.2
   1036         1       0.1
   1037         1       3.3
   1040         1       0.7
   1152         1       0.2
   1304         1       0.0
   2048        78      78.0
   2061         1       0.1
   2064         6       3.4
   4096        10      11.1
   4128         1       0.0
   4352         1       0.1
   6144        84      75.7
   6160         9       9.2
   16384        59      55.5
   16397         2       0.5
   16512         1       0.3
   16517         1       0.0
   16521         3       0.0
   17408        13       4.8
   17421         3       4.3
   17536         3       1.2
   17545         1       0.1
   17549         1       1.0
   32768        28      26.9
   34816        15      20.1
   34832         4       2.4
   35088         1       0.1
   36864       115     114.3
   36873         2       0.0
   36880         4       9.2
   37152         1       0.4
   38912      1436    1437.3
   38921         1       0.2
   38925         2       2.2
   38928       176     174.6
   38944        13       6.7
   38960         4       2.6
   39168        23      19.4
   39181         1       0.2
   39184         7       6.1
   39200        14       8.1
   39216         1       4.2
   39940         1       0.0
   40208         1       0.0
   55424         1       0.0
   56336         1       0.0
   65536        23      22.1
   65545         1       0.0
   65664        18       8.8
   66560         1       0.2
   66565         1       0.0
   66688         1       0.9
   81920         1       0.3
   82061         1       0.5
   82944         4       1.3
   82957         1       1.2
   83085         1       5.4
   131072        41      42.9
   131200        26      29.8
   131204         2       0.0
   131213         1       0.1
   131456         3       0.2
   137232         1       0.0
   147456         1       0.1
   147584         2       1.0
   148493         2       0.2
   148613         1       0.2
   196608         2       1.3
   196736        28      34.2
   197760         6       3.4
   197773         1       3.1
   212992         3       0.2
   213120         1       5.3
   213133         3       2.0
   214144        20      23.3
   214149         1       1.2
   214152         1       0.0
   214153         2       1.6
   214157        26      20.9
   214165         2       0.0
   214189         2       0.1
   262144       130     133.7
   262160         2       3.8
   262176       347     351.3
   262189         1       0.9
   262192        19      18.2
   262272         1       0.1
   262304         1       0.4
   262400        22      23.2
   262416         1       2.7
   262432       211     210.1
   262445         1       1.3
   262448        18      24.7
   262461         1       0.4
   264224         1       0.8
   264464         1       0.1
   266528         2       0.2
   268320         5       2.5
   268576         7       4.0
   268592         1       2.1
   279869         2       0.1
   286013         1       0.0
   294928         1       0.0
   296992         1       0.7
   297232         1       0.1
   297248         3       1.1
   299008         1       0.4
   299024         2       0.1
   299040         2       2.4
   299056         2       1.1
   299296         5       3.8
   299312         3       1.9
   301056        15       6.7
   301072         7       2.6
   301088        58      46.8
   301101         2       0.8
   301104        29      22.4
   301197         1       0.0
   301312        18       8.3
   301328         3       4.2
   301344        86      76.8
   301345         1       0.0
   301357         1       1.4
   301360        32      39.4
   301373         1       0.8
   301472         1       0.1
   318637         2       0.0
   318781         1       0.1
   318893         1       0.1
   345520         2       0.0
   393248         2       0.2
   410784         2       0.0
   430112         2       0.0
   515501         2       1.1
   515517         1       0.6
   524288       194     193.6
   524304        33      24.6
   524317         1       0.3
   524320         4       3.5
   524336         1       1.3
   524544         8       8.0
   524557         1       0.1
   524560         5       2.8
   524576         9       5.7
   524592         1       2.3
   526352         2       0.5
   530448         5       2.1
   530688         1       0.5
   559104         4       1.1
   559376         1       0.1
   561168         3       1.9
   561408         1       0.5
   563200        84      77.0
   563213         2       1.0
   563216        27      39.6
   563229         6       0.5
   563232         7       4.4
   563248         1       2.3
   563456        12       9.6
   563464         1       0.0
   563472         3       5.0
   563488         7       7.8
   563504         3       4.1
   646573         2       0.0
   738445         2       0.6
   738688         1       0.0
   777353         1       0.1
   777357         1       0.8
   777373         2       0.4
   777641         1       0.0
   777645         1       0.1
   786432         6       3.5
   786464        16      30.7
   786480         9      12.1
   786688         5       5.8
   786720        63      54.1
   786733         3       1.0
   786736        19      21.6
   786741         2       0.0
   788784         1       0.5
   792624         3       1.1
   792864         3       3.9
   803840         1       0.0
   804141         2       0.2
   804149         2       0.0
   821296         1       0.3
   821536         1       1.0
   821552         1       0.5
   823328         2       2.0
   823584         6       3.5
   823600         3       1.8
   825344         6       4.5
   825360         4       2.4
   825376        31      41.1
   825392        22      21.7
   825513         1       0.0
   825600         2       7.9
   825613         3       0.2
   825616         4       4.2
   825632        63      73.4
   825633         2       0.0
   825645         3       1.4
   825648        34      38.6
   826429         1       0.0
   826672         1       0.0
   1002656         1       0.0
   1023408         1       0.0
   1039789         1       1.1
   1057346         1       0.5
   2097152       132     128.8
   2097161         1       2.4
   2097165        36      32.6
   2097213         1       0.0
   2097292         1       0.0
   2097408         2       1.0
   2098189         5       4.0
   2114573         2       5.2
   2114688         1       0.2
   2114701         4       1.3
   2134025         1       0.0
   2134029         1       0.1
   2136064         2       2.5
   2136077         1       1.7
   2136093         1       0.7
   2162697         1       0.0
   2180224         4       1.2
   2180237         2       6.5
   2180397         1       0.0
   2244749         1       0.5
   2245773         5       4.9
   2294912         3       0.7
   2294917         2       0.2
   2294925         3       3.7
   2310272         1       0.4
   2310285         1       2.4
   2310301         1       0.1
   2311181         3       1.0
   2311296         1       4.6
   2311301         1       1.5
   2311305         2       1.9
   2311309        44      25.4
   2311325         1       0.7
   2311597         1       0.1
   2346121         1       0.0
   2359296         1       0.2
   2359312         1       0.0
   2359341         1       0.9
   2359344         1       0.1
   2359597         2       1.4
   2359712         1       0.0
   2361376         1       0.0
   2375725         1       0.0
   2398221         1       0.1
   2398224         1       0.0
   2398265         2       0.0
   2398509         2       1.7
   2398525         1       0.9
   2507949         1       0.1
   2544800         1       0.0
   2573469         1       0.0
   2573485         3       0.7
   2573501         3       0.2
   2573741         3       1.1
   2612397         2       0.7
   2612653         1       1.3
   2612669         2       0.7
   2621453         3       0.9
   2621469         1       0.3
   2621728         1       0.0
   2622477         1       0.1
   2622493         2       0.0
   2639005         2       0.0
   2660381         2       0.6
   2835597         1       0.7
   2835872         1       0.0
   2874496         1       0.2
   2874509         4       0.9
   2874525         3       0.5
   2883872         3       0.4
   2883901         1       0.5
   2884637         1       0.0
   2922805         2       0.1
   2922813         3       0.9
   2939309         1       0.0
   2940205         1       0.3
   2940349         1       0.0
   2965933         1       0.0
   2966669         1       0.0
   2966701         1       0.1
   2966845         1       0.0
   3004845         1       0.0
   3005869         2       0.3
   3054781         1       0.0
   3055037         1       0.0
   3071141         1       0.0
   3097757         1       0.0
   3097773         1       0.5
   3098029         4       0.9
   3120557         5       0.2
   3134637         1       0.0
   3136685         1       0.7
   3136701         1       0.4
   3136941         4       1.3
   3136957         1       0.7
   4194304        61      61.8
   4194320         4       2.4
   4194336         2       0.4
   4194352         1       0.1
   4194592         1       0.5
   4194608         1       0.2
   4195456         2       0.0
   4200464         2       0.1
   4233216         4       5.2
   4233232         2       2.4
   4408448         3       0.3
   4408461         4       1.5
   4456480         8       2.9
   4456736         3       5.0
   4456752         3       1.8
   4457773         1       0.0
   4493344         4       0.2
   4495360         1       0.4
   4495392         2       3.4
   4495648         1       6.1
   4495664         2       3.2
   4709805         1       0.2
   4718592         5       3.2
   4718605         1       0.1
   4718608         3       1.3
   4718848         1       0.6
   4724752         2       0.1
   4757504         1       4.3
   4757533         1       0.1
   4757776         1       0.4
   4774912         1       0.0
   4840861         1       0.0
   4970880         1       0.0
   4980768         2       2.5
   4981024         7       4.4
   4981037         2       0.2
   4981040         2       1.8
   4981053         1       0.1
   4983088         2       0.0
   5017632         2       0.2
   5019680         5       3.4
   5019693         1       0.2
   5019696         2       1.8
   5019904         1       0.6
   5019936         5       6.0
   5019949         2       0.3
   5019952        10       3.2
   5019965         1       0.1
   5168301         1       0.0
   5234080         1       0.0
   5234089         1       0.0
   6291456         3       0.8
   6291469         3       2.3
   6505600         1       0.3
   6505613         1       1.8
   6708653         2       0.0
   6789285         1       0.0
   6790585         1       0.0
   6806973         1       0.1
   6882453         1       0.0
   6921373         1       0.0
   7013513         1       0.0
   7052701         1       0.0
   7069069         1       0.0
   7117117         3       0.2
   7199165         2       0.0
   7331248         1       0.0
   7331261         2       0.1
   8388608        30      29.5
   8388864         2       1.2
   8519808         1       0.0
   8650752         2       0.5
   8650784         7       4.5
   8651040         7       8.0
   8689952         1       2.9
   8689968         1       1.5
   8865197         2       0.0
   8904125         1       0.0
   8952080         1       0.2
   9175344         2       0.8
   9181232         1       0.0
   9213984         3       1.6
   9214240         7       2.8
   9214256         6       1.5
   10962349         2       0.0
   11339181         1       0.0
   12845104         2       0.0
   13408560         2       0.1
   13622701         1       0.0
   16777216         9       8.4
   16991373         1       0.3
   17340688         1       0.0
   17563680         1       0.1
   17602608         1       0.1
   17816992         2       0.0
   17834050         2       0.4
   19914157         1       0.0
   20145871         3       0.0
   20709951         1       0.0
   20971520         1       0.5
   21495808         1       0.0
   23086093         1       0.0
   23846045         1       0.0
   25958704         1       0.0
   25991456         2       0.0
   25991472         1       0.0
