# Supplementary material for: Comparative genomic analysis of fungal genomes reveals intron-rich ancestors
Source: Genome Biol. 2007 Oct 19;8(10):R223. doi: 10.1186/gb-2007-8-10-r223 (PMC2246297; doi:10.1186/gb-2007-8-10-r223)
Supplement: Additional data file 7 — The file also contains the customized software for running NYK and the RG intron calculations. [file gb-2007-8-10-r223-S7.zip › data/multi_25.RG_matrix_all.dat]

0000:	7198142	1	23	105	105	7431	7431	has_gap	68.76	43.78
0000:	1	2	23	107	107	7431	7431	has_gap	68.81	46.38
0000:	2097164	3	23	217	217	7431	7431	has_gap	58.78	25.94
0000:	4981024	4	23	316	316	7431	7431	has_gap	22.06	6.66
0000:	38912	5	23	322	322	7431	7431	has_gap	35.83	18.65
0000:	16	6	23	325	325	7431	7431	has_gap	40.49	28.35
0000:	256	7	23	359	359	7431	7431	keep	72.26	66.37
0000:	38912	8	23	399	399	7431	7431	has_gap	76.01	71.04
0000:	256	9	23	400	400	7431	7431	keep	78.93	73.78
0000:	524288	10	23	414	414	7431	7431	has_gap	70.04	53.80
0000:	262144	11	23	417	417	7431	7431	has_gap	71.61	53.59
0000:	38912	12	23	492	492	7431	7431	has_gap	24.59	9.25
0000:	2097165	13	23	519	519	7431	7431	has_gap	48.40	15.59
0000:	214144	14	23	612	612	7431	7431	has_gap	58.92	49.86
0000:	5019952	15	23	649	649	7431	7431	keep	40.07	29.39
0000:	13	16	23	662	662	7431	7431	keep	55.26	50.72
0000:	38925	17	23	792	792	7431	7431	has_gap	67.51	41.64
0000:	256	18	23	827	827	7431	7431	keep	69.89	65.66
0000:	1024	19	23	845	845	7431	7431	has_gap	66.86	31.41
0000:	1024	20	23	877	877	7431	7431	has_gap	0.00	0.00
0000:	1024	21	23	906	906	7431	7431	has_gap	0.00	0.00
0000:	1024	22	23	995	995	7431	7431	has_gap	0.00	0.00
0000:	1024	23	23	2443	2443	7431	7431	has_gap	0.00	0.00
0001:	4194317	1	41	76	76	13848	13848	has_gap	29.57	6.24
0001:	132096	2	41	79	79	13848	13848	has_gap	28.80	6.44
0001:	524288	3	41	106	106	13848	13848	has_gap	24.11	8.05
0001:	2097152	4	41	145	145	13848	13848	has_gap	8.89	1.16
0001:	16384	5	41	322	322	13848	13848	has_gap	8.49	0.35
0001:	131072	6	41	536	536	13848	13848	has_gap	9.54	5.04
0001:	262144	7	41	601	601	13848	13848	has_gap	10.80	2.13
0001:	1024	8	41	677	677	13848	13848	has_gap	7.35	2.26
0001:	256	9	41	680	680	13848	13848	has_gap	7.00	2.36
0001:	16384	10	41	686	686	13848	13848	has_gap	7.50	2.57
0001:	141	11	41	692	692	13848	13848	has_gap	9.59	3.56
0001:	524288	12	41	710	710	13848	13848	has_gap	9.98	4.54
0001:	578957	13	41	1479	1479	13848	13848	has_gap	32.50	20.48
0001:	39168	14	41	1759	1759	13848	13848	has_gap	10.50	3.89
0001:	36864	15	41	1899	1899	13848	13848	has_gap	7.56	3.25
0001:	16384	16	41	1923	1923	13848	13848	has_gap	15.49	9.70
0001:	2491693	17	41	1935	1935	13848	13848	has_gap	17.59	9.24
0001:	2048	18	41	1949	1949	13848	13848	has_gap	15.31	4.91
0001:	38912	19	41	2095	2095	13848	13848	has_gap	12.18	3.53
0001:	301072	20	41	2240	2240	13848	13848	has_gap	18.75	11.17
0001:	128	21	41	2280	2280	13848	13848	has_gap	57.80	54.19
0001:	39216	22	41	2512	2512	13848	13848	has_gap	44.40	23.30
0001:	16	23	41	2585	2585	13848	13848	has_gap	28.43	14.61
0001:	2097152	24	41	2814	2814	13848	13848	has_gap	49.88	48.96
0001:	38928	25	41	2818	2818	13848	13848	has_gap	52.43	51.63
0001:	16	26	41	3158	3158	13848	13848	has_gap	10.09	4.50
0001:	2048	27	41	3164	3164	13848	13848	has_gap	13.19	6.59
0001:	36864	28	41	3188	3188	13848	13848	has_gap	21.49	7.80
0001:	128	29	41	3227	3227	13848	13848	has_gap	34.49	30.66
0001:	38912	30	41	3357	3357	13848	13848	has_gap	25.33	19.45
0001:	16	31	41	3435	3435	13848	13848	has_gap	17.05	6.86
0001:	524288	32	41	3570	3570	13848	13848	has_gap	8.88	4.99
0001:	128	33	41	3593	3593	13848	13848	has_gap	10.52	5.73
0001:	38912	34	41	3796	3796	13848	13848	has_gap	40.39	36.53
0001:	2097152	35	41	3801	3801	13848	13848	has_gap	39.54	32.54
0001:	4096	36	41	3996	3996	13848	13848	has_gap	13.12	7.67
0001:	524288	37	41	4306	4306	13848	13848	has_gap	29.77	12.10
0001:	8388608	38	41	4341	4341	13848	13848	has_gap	23.68	4.15
0001:	1024	39	41	4349	4349	13848	13848	has_gap	13.19	0.93
0001:	1024	40	41	4380	4380	13848	13848	has_gap	0.00	0.00
0001:	1024	41	41	4548	4548	13848	13848	has_gap	0.00	0.00
0002:	2922813	1	29	129	129	12489	12489	has_gap	53.99	42.58
0002:	6291456	2	29	194	194	12489	12489	has_gap	57.66	27.64
0002:	256	3	29	212	212	12489	12489	has_gap	45.89	19.64
0002:	524288	4	29	260	260	12489	12489	has_gap	43.00	37.80
0002:	38912	5	29	270	270	12489	12489	has_gap	42.00	34.98
0002:	301104	6	29	331	331	12489	12489	has_gap	55.53	48.25
0002:	524288	7	29	338	338	12489	12489	has_gap	46.55	39.86
0002:	4495664	8	29	411	411	12489	12489	keep	57.79	53.97
0002:	256	9	29	501	501	12489	12489	has_gap	20.81	5.96
0002:	38912	10	29	522	522	12489	12489	has_gap	27.40	19.93
0002:	2097152	11	29	671	671	12489	12489	has_gap	35.79	29.04
0002:	8689712	12	29	672	672	12489	12489	has_gap	35.47	26.13
0002:	38912	13	29	801	801	12489	12489	has_gap	81.59	85.25
0002:	16	14	29	813	813	12489	12489	keep	75.67	85.52
0002:	9175072	15	29	894	894	12489	12489	has_gap	55.10	40.30
0002:	16	16	29	897	897	12489	12489	has_gap	54.82	41.24
0002:	38912	17	29	939	939	12489	12489	keep	56.55	48.01
0002:	16	18	29	1057	1057	12489	12489	keep	61.22	56.78
0002:	38912	19	29	1068	1068	12489	12489	keep	65.76	61.89
0002:	515517	20	29	1236	1236	12489	12489	has_gap	29.03	24.11
0002:	825360	21	29	1401	1401	12489	12489	has_gap	17.32	11.83
0002:	38960	22	29	1572	1572	12489	12489	has_gap	72.60	49.03
0002:	262144	23	29	1573	1573	12489	12489	has_gap	70.63	50.63
0002:	825648	24	29	1724	1724	12489	12489	has_gap	53.60	38.90
0002:	301360	25	29	1913	1913	12489	12489	keep	42.56	39.13
0002:	4194304	26	29	1923	1923	12489	12489	has_gap	34.73	22.61
0002:	524288	27	29	1935	1935	12489	12489	has_gap	29.38	10.43
0002:	16384	28	29	2029	2029	12489	12489	has_gap	22.22	0.05
0002:	16384	29	29	2134	2134	12489	12489	has_gap	14.52	0.00
0003:	4194304	1	20	55	55	4371	4371	has_gap	44.88	39.73
0003:	524288	2	20	63	63	4371	4371	keep	53.21	48.49
0003:	38912	3	20	130	130	4371	4371	keep	73.22	65.25
0003:	7134253	4	20	206	206	4371	4371	has_gap	30.75	21.98
0003:	256	5	20	260	260	4371	4371	keep	55.15	46.14
0003:	786720	6	20	324	324	4371	4371	has_gap	30.36	24.27
0003:	2048	7	20	339	339	4371	4371	has_gap	48.00	40.15
0003:	38912	8	20	366	366	4371	4371	has_gap	66.13	56.35
0003:	17408	9	20	375	375	4371	4371	has_gap	56.93	45.03
0003:	760224	10	20	444	444	4371	4371	has_gap	53.14	36.44
0003:	262144	11	20	450	450	4371	4371	has_gap	50.92	35.10
0003:	38912	12	20	658	658	4371	4371	keep	34.67	34.82
0003:	2048	13	20	759	759	4371	4371	has_gap	27.33	18.62
0003:	36864	14	20	888	888	4371	4371	has_gap	54.41	39.61
0003:	36864	15	20	1059	1059	4371	4371	has_gap	56.62	42.58
0003:	36864	16	20	1115	1115	4371	4371	has_gap	61.11	43.70
0003:	262432	17	20	1118	1118	4371	4371	has_gap	51.60	34.02
0003:	36864	18	20	1278	1278	4371	4371	has_gap	49.65	35.60
0003:	1024	19	20	1328	1328	4371	4371	has_gap	26.14	7.70
0003:	1024	20	20	1377	1377	4371	4371	has_gap	0.00	0.00
0004:	2311312	1	66	261	261	21042	21042	has_gap	16.74	4.65
0004:	4194304	2	66	297	297	21042	21042	has_gap	13.69	9.62
0004:	301088	3	66	360	360	21042	21042	has_gap	20.00	8.14
0004:	16	4	66	486	486	21042	21042	has_gap	9.22	3.57
0004:	4	5	66	562	562	21042	21042	has_gap	7.94	6.62
0004:	38928	6	66	594	594	21042	21042	has_gap	18.46	14.35
0004:	16	7	66	678	678	21042	21042	has_gap	18.99	12.20
0004:	2137229	8	66	695	695	21042	21042	keep	19.26	16.76
0004:	16	9	66	753	753	21042	21042	keep	22.91	17.63
0004:	4	10	66	804	804	21042	21042	has_gap	25.89	18.55
0004:	16	11	66	849	849	21042	21042	has_gap	33.53	27.44
0004:	4495648	12	66	861	861	21042	21042	has_gap	33.63	25.88
0004:	16	13	66	927	927	21042	21042	has_gap	38.37	28.36
0004:	38912	14	66	936	936	21042	21042	has_gap	38.30	25.69
0004:	128	15	66	1014	1014	21042	21042	has_gap	34.89	34.53
0004:	16	16	66	1019	1019	21042	21042	has_gap	34.98	32.73
0004:	5037357	17	66	1035	1035	21042	21042	has_gap	30.10	19.98
0004:	16	18	66	1092	1092	21042	21042	has_gap	44.80	30.74
0004:	16	19	66	1155	1155	21042	21042	has_gap	19.77	11.28
0004:	38912	20	66	1176	1176	21042	21042	has_gap	26.58	5.05
0004:	524288	21	66	1272	1272	21042	21042	has_gap	14.71	7.20
0004:	4456480	22	66	1278	1278	21042	21042	has_gap	15.49	8.31
0004:	16	23	66	1353	1353	21042	21042	has_gap	20.91	9.02
0004:	38912	24	66	1380	1380	21042	21042	has_gap	22.18	17.69
0004:	38912	25	66	1457	1457	21042	21042	has_gap	23.98	17.59
0004:	16	26	66	1515	1515	21042	21042	has_gap	33.95	30.74
0004:	4495648	27	66	1590	1590	21042	21042	has_gap	21.41	20.62
0004:	2097152	28	66	1598	1598	21042	21042	has_gap	23.09	23.49
0004:	16	29	66	1620	1620	21042	21042	has_gap	23.58	15.23
0004:	301344	30	66	1745	1745	21042	21042	has_gap	18.99	13.81
0004:	524288	31	66	1747	1747	21042	21042	keep	17.89	14.18
0004:	16	32	66	1763	1763	21042	21042	has_gap	26.83	12.27
0004:	38912	33	66	2038	2038	21042	21042	keep	11.78	7.26
0004:	524288	34	66	2041	2041	21042	21042	has_gap	10.58	6.17
0004:	32	35	66	2220	2220	21042	21042	has_gap	43.69	26.74
0004:	16	36	66	2271	2271	21042	21042	has_gap	29.31	23.36
0004:	262176	37	66	2338	2338	21042	21042	has_gap	12.16	5.89
0004:	36864	38	66	2346	2346	21042	21042	has_gap	9.78	2.54
0004:	2048	39	66	2357	2357	21042	21042	has_gap	12.63	0.40
0004:	36864	40	66	2467	2467	21042	21042	has_gap	11.24	5.58
0004:	2048	41	66	2473	2473	21042	21042	has_gap	10.85	7.39
0004:	16	42	66	2478	2478	21042	21042	has_gap	10.07	6.35
0004:	256	43	66	2479	2479	21042	21042	has_gap	10.38	7.06
0004:	6592813	44	66	2595	2595	21042	21042	has_gap	32.73	22.47
0004:	83072	45	66	2607	2607	21042	21042	has_gap	34.62	16.52
0004:	16	46	66	2631	2631	21042	21042	has_gap	33.38	19.68
0004:	16	47	66	2664	2664	21042	21042	has_gap	34.41	20.09
0004:	38912	48	66	2721	2721	21042	21042	has_gap	23.77	8.55
0004:	16	49	66	2778	2778	21042	21042	has_gap	36.76	25.69
0004:	16	50	66	2925	2925	21042	21042	has_gap	15.50	7.69
0004:	301312	51	66	2926	2926	21042	21042	has_gap	15.02	7.81
0004:	32	52	66	2974	2974	21042	21042	has_gap	17.61	2.17
0004:	38912	53	66	3060	3060	21042	21042	has_gap	22.87	7.94
0004:	262192	54	66	3111	3111	21042	21042	has_gap	39.68	21.75
0004:	38928	55	66	3258	3258	21042	21042	has_gap	19.96	4.06
0004:	128	56	66	3380	3380	21042	21042	has_gap	0.00	0.00
0004:	38912	57	66	3667	3667	21042	21042	has_gap	18.00	5.93
0004:	16	58	66	3693	3693	21042	21042	has_gap	18.07	9.27
0004:	16384	59	66	3867	3867	21042	21042	has_gap	12.07	4.06
0004:	16	60	66	4079	4079	21042	21042	has_gap	21.83	14.54
0004:	39168	61	66	4080	4080	21042	21042	has_gap	20.30	12.78
0004:	36864	62	66	4320	4320	21042	21042	has_gap	13.43	6.05
0004:	16384	63	66	4331	4331	21042	21042	has_gap	12.42	5.47
0004:	32	64	66	4387	4387	21042	21042	has_gap	11.08	0.23
0004:	128	65	66	4393	4393	21042	21042	has_gap	9.81	0.12
0004:	12	66	66	4422	4422	21042	21042	has_gap	15.59	0.05
0005:	3368143	1	15	142	142	1971	1971	has_gap	25.43	19.24
0005:	8388608	2	15	171	171	1971	1971	has_gap	44.01	35.24
0005:	825632	3	15	201	201	1971	1971	has_gap	50.00	44.55
0005:	82048	4	15	328	328	1971	1971	has_gap	18.34	14.17
0005:	12884240	5	15	331	331	1971	1971	has_gap	26.19	20.52
0005:	524288	6	15	337	337	1971	1971	has_gap	41.83	33.80
0005:	38912	7	15	363	363	1971	1971	has_gap	69.21	59.02
0005:	524288	8	15	386	386	1971	1971	has_gap	38.45	29.51
0005:	1024	9	15	418	418	1971	1971	has_gap	76.11	73.41
0005:	16	10	15	438	438	1971	1971	keep	55.18	53.01
0005:	13622701	11	15	441	441	1971	1971	keep	47.88	46.01
0005:	16	12	15	516	516	1971	1971	keep	29.70	23.50
0005:	4757504	13	15	547	547	1971	1971	keep	21.63	15.97
0005:	214157	14	15	559	559	1971	1971	keep	33.96	29.52
0005:	8388608	15	15	570	570	1971	1971	has_gap	27.81	25.38
0006:	8388608	1	22	41	41	3045	3045	has_gap	0.00	0.00
0006:	8388608	2	22	83	83	3045	3045	has_gap	0.00	0.00
0006:	8388608	3	22	130	130	3045	3045	has_gap	76.03	14.31
0006:	16	4	22	148	148	3045	3045	has_gap	92.17	73.00
0006:	214157	5	22	183	183	3045	3045	has_gap	88.87	35.93
0006:	131072	6	22	231	231	3045	3045	has_gap	96.33	52.57
0006:	256	7	22	233	233	3045	3045	has_gap	95.60	53.14
0006:	2097152	8	22	234	234	3045	3045	has_gap	89.43	57.33
0006:	2048	9	22	268	268	3045	3045	keep	87.07	80.53
0006:	524288	10	22	275	275	3045	3045	has_gap	85.72	74.92
0006:	8650784	11	22	276	276	3045	3045	has_gap	87.45	72.12
0006:	2097152	12	22	375	375	3045	3045	has_gap	94.14	82.56
0006:	2048	13	22	376	376	3045	3045	has_gap	93.76	82.21
0006:	16393	14	22	407	407	3045	3045	has_gap	95.07	47.04
0006:	264224	15	22	602	602	3045	3045	keep	92.67	93.23
0006:	262144	16	22	657	657	3045	3045	has_gap	80.42	75.18
0006:	256	17	22	665	665	3045	3045	has_gap	83.53	76.91
0006:	214144	18	22	703	703	3045	3045	has_gap	47.26	35.42
0006:	2048	19	22	816	816	3045	3045	keep	79.88	77.37
0006:	16	20	22	836	836	3045	3045	keep	75.81	72.78
0006:	262176	21	22	899	899	3045	3045	keep	52.11	44.63
0006:	272	22	22	918	918	3045	3045	keep	56.97	47.88
0007:	36864	1	64	144	144	8598	8598	has_gap	14.80	8.17
0007:	16	2	64	147	147	8598	8598	has_gap	14.16	8.18
0007:	16	3	64	201	201	8598	8598	has_gap	21.67	23.82
0007:	16	4	64	285	285	8598	8598	keep	28.76	34.02
0007:	825632	5	64	310	310	8598	8598	keep	33.30	37.47
0007:	9175344	6	64	385	385	8598	8598	has_gap	56.39	40.08
0007:	38912	7	64	420	420	8598	8598	has_gap	27.42	19.60
0007:	16	8	64	484	484	8598	8598	has_gap	26.20	16.10
0007:	38912	9	64	499	499	8598	8598	has_gap	24.69	9.63
0007:	256	10	64	527	527	8598	8598	has_gap	49.07	31.41
0007:	16	11	64	552	552	8598	8598	has_gap	31.44	17.28
0007:	38912	12	64	570	570	8598	8598	has_gap	37.35	26.44
0007:	301088	13	64	636	636	8598	8598	has_gap	29.51	22.68
0007:	16	14	64	660	660	8598	8598	has_gap	19.79	14.94
0007:	2048	15	64	709	709	8598	8598	has_gap	14.54	12.45
0007:	36864	16	64	712	712	8598	8598	has_gap	13.91	12.61
0007:	16	17	64	774	774	8598	8598	has_gap	44.73	35.73
0007:	38912	18	64	784	784	8598	8598	has_gap	46.05	30.54
0007:	38912	19	64	870	870	8598	8598	has_gap	76.99	64.85
0007:	16	20	64	927	927	8598	8598	keep	77.39	75.52
0007:	38912	21	64	957	957	8598	8598	keep	62.64	58.73
0007:	128	22	64	974	974	8598	8598	keep	62.85	61.01
0007:	1036	23	64	975	975	8598	8598	keep	69.61	68.10
0007:	1304	24	64	983	983	8598	8598	keep	73.96	74.33
0007:	39940	25	64	1057	1057	8598	8598	keep	65.22	61.90
0007:	16	26	64	1074	1074	8598	8598	keep	67.70	67.28
0007:	38912	27	64	1136	1136	8598	8598	keep	57.81	58.87
0007:	16	28	64	1161	1161	8598	8598	keep	62.09	56.35
0007:	2359712	29	64	1165	1165	8598	8598	keep	57.07	51.47
0007:	36864	30	64	1278	1278	8598	8598	keep	56.70	48.65
0007:	128	31	64	1335	1335	8598	8598	has_gap	61.87	43.83
0007:	4	32	64	1371	1371	8598	8598	has_gap	74.81	64.38
0007:	16	33	64	1395	1395	8598	8598	has_gap	64.02	45.28
0007:	38912	34	64	1436	1436	8598	8598	has_gap	70.75	72.57
0007:	256	35	64	1438	1438	8598	8598	has_gap	72.30	73.65
0007:	16384	36	64	1449	1449	8598	8598	keep	85.03	82.74
0007:	4	37	64	1464	1464	8598	8598	keep	85.91	81.58
0007:	128	38	64	1465	1465	8598	8598	keep	85.37	81.25
0007:	262432	39	64	1496	1496	8598	8598	keep	80.96	82.22
0007:	16	40	64	1503	1503	8598	8598	keep	84.52	85.13
0007:	38912	41	64	1529	1529	8598	8598	keep	69.96	64.19
0007:	1032	42	64	1615	1615	8598	8598	keep	75.89	72.45
0007:	2097152	43	64	1643	1643	8598	8598	has_gap	67.47	64.42
0007:	16	44	64	1656	1656	8598	8598	has_gap	64.93	60.69
0007:	38912	45	64	1688	1688	8598	8598	keep	60.37	56.03
0007:	131072	46	64	1739	1739	8598	8598	keep	75.07	71.56
0007:	38912	47	64	1776	1776	8598	8598	keep	61.21	51.77
0007:	16	48	64	1793	1793	8598	8598	has_gap	55.33	43.27
0007:	36864	49	64	1929	1929	8598	8598	has_gap	19.18	14.63
0007:	2048	50	64	1932	1932	8598	8598	has_gap	18.35	12.89
0007:	16	51	64	1998	1998	8598	8598	has_gap	42.03	31.77
0007:	38912	52	64	2046	2046	8598	8598	has_gap	55.26	46.86
0007:	16	53	64	2105	2105	8598	8598	has_gap	55.31	46.35
0007:	38912	54	64	2142	2142	8598	8598	has_gap	37.48	25.17
0007:	524288	55	64	2174	2174	8598	8598	has_gap	32.47	28.24
0007:	16	56	64	2229	2229	8598	8598	has_gap	70.06	62.52
0007:	38912	57	64	2309	2309	8598	8598	keep	49.89	43.83
0007:	16	58	64	2322	2322	8598	8598	has_gap	51.68	43.86
0007:	38912	59	64	2376	2376	8598	8598	keep	50.48	43.95
0007:	262144	60	64	2412	2412	8598	8598	has_gap	33.01	24.41
0007:	16	61	64	2629	2629	8598	8598	keep	56.96	50.76
0007:	214152	62	64	2637	2637	8598	8598	keep	63.30	58.76
0007:	262144	63	64	2663	2663	8598	8598	has_gap	62.52	13.74
0007:	36864	64	64	2715	2715	8598	8598	has_gap	56.06	36.19
0008:	256	1	20	50	50	2454	2454	has_gap	46.73	22.77
0008:	563216	2	20	118	118	2454	2454	has_gap	42.30	39.88
0008:	32	3	20	133	133	2454	2454	has_gap	50.99	40.63
0008:	792608	4	20	160	160	2454	2454	has_gap	55.12	38.32
0008:	16777216	5	20	168	168	2454	2454	has_gap	49.13	39.55
0008:	528384	6	20	209	209	2454	2454	has_gap	57.83	45.80
0008:	262144	7	20	212	212	2454	2454	has_gap	57.71	47.03
0008:	294928	8	20	233	233	2454	2454	keep	62.96	59.05
0008:	288	9	20	234	234	2454	2454	keep	62.03	57.14
0008:	16777216	10	20	252	252	2454	2454	keep	69.18	63.33
0008:	288	11	20	267	267	2454	2454	keep	71.55	65.62
0008:	4194304	12	20	273	273	2454	2454	keep	72.58	67.49
0008:	6806973	13	20	334	334	2454	2454	keep	73.63	71.90
0008:	262144	14	20	369	369	2454	2454	has_gap	90.75	90.61
0008:	16	15	20	435	435	2454	2454	keep	74.27	69.59
0008:	262144	16	20	447	447	2454	2454	keep	76.00	69.87
0008:	530432	17	20	475	475	2454	2454	has_gap	83.05	64.06
0008:	256	18	20	513	513	2454	2454	has_gap	64.71	60.32
0008:	557056	19	20	519	519	2454	2454	has_gap	57.25	52.13
0008:	262144	20	20	547	547	2454	2454	has_gap	34.14	26.23
0009:	16	1	26	48	48	2850	2850	has_gap	38.18	19.90
0009:	256	2	26	51	51	2850	2850	has_gap	38.18	19.64
0009:	2163721	3	26	84	84	2850	2850	has_gap	33.63	15.16
0009:	131072	4	26	87	87	2850	2850	has_gap	21.16	8.11
0009:	563200	5	26	129	129	2850	2850	has_gap	14.43	4.82
0009:	262176	6	26	180	180	2850	2850	has_gap	60.61	43.67
0009:	1165	7	26	191	191	2850	2850	has_gap	76.54	38.71
0009:	131072	8	26	206	206	2850	2850	has_gap	82.98	32.50
0009:	2048	9	26	231	231	2850	2850	has_gap	72.35	64.92
0009:	262144	10	26	243	243	2850	2850	has_gap	68.12	37.91
0009:	8	11	26	275	275	2850	2850	has_gap	65.26	7.93
0009:	256	12	26	311	311	2850	2850	has_gap	72.25	64.20
0009:	262176	13	26	341	341	2850	2850	keep	72.59	70.92
0009:	4194304	14	26	342	342	2850	2850	keep	76.18	74.65
0009:	563216	15	26	368	368	2850	2850	has_gap	68.32	56.67
0009:	13	16	26	485	485	2850	2850	keep	85.70	82.28
0009:	38928	17	26	507	507	2850	2850	keep	82.33	82.25
0009:	16	18	26	541	541	2850	2850	has_gap	61.89	40.88
0009:	256	19	26	565	565	2850	2850	has_gap	61.13	34.17
0009:	4194304	20	26	568	568	2850	2850	has_gap	61.16	34.17
0009:	16	21	26	679	679	2850	2850	has_gap	16.09	3.24
0009:	16	22	26	745	745	2850	2850	has_gap	7.31	1.99
0009:	8388608	23	26	766	766	2850	2850	has_gap	11.73	4.59
0009:	16	24	26	852	852	2850	2850	has_gap	18.33	2.53
0009:	524288	25	26	858	858	2850	2850	has_gap	16.25	3.39
0009:	262176	26	26	873	873	2850	2850	has_gap	13.64	3.65
0010:	786736	1	18	529	529	4896	4896	has_gap	41.71	26.19
0010:	786480	2	18	672	672	4896	4896	has_gap	90.51	81.93
0010:	36864	3	18	676	676	4896	4896	has_gap	94.77	86.03
0010:	36864	4	18	759	759	4896	4896	has_gap	50.00	49.65
0010:	256	5	18	857	857	4896	4896	has_gap	37.66	10.04
0010:	2557069	6	18	896	896	4896	4896	has_gap	38.59	23.11
0010:	32	7	18	899	899	4896	4896	has_gap	38.59	23.11
0010:	262144	8	18	993	993	4896	4896	has_gap	30.03	19.59
0010:	16384	9	18	995	995	4896	4896	has_gap	22.30	14.13
0010:	16	10	18	1013	1013	4896	4896	keep	37.89	34.05
0010:	38912	11	18	1144	1144	4896	4896	has_gap	61.85	44.91
0010:	262176	12	18	1175	1175	4896	4896	keep	86.19	80.44
0010:	16	13	18	1182	1182	4896	4896	keep	82.18	76.73
0010:	524288	14	18	1183	1183	4896	4896	keep	78.22	71.56
0010:	16	15	18	1309	1309	4896	4896	has_gap	50.86	30.51
0010:	262176	16	18	1467	1467	4896	4896	has_gap	61.26	58.92
0010:	524288	17	18	1478	1478	4896	4896	has_gap	50.26	44.42
0010:	16	18	18	1494	1494	4896	4896	has_gap	41.32	14.78
0011:	2097152	1	13	88	88	2010	2010	has_gap	44.00	5.19
0011:	38928	2	13	111	111	2010	2010	has_gap	71.71	50.67
0011:	16	3	13	185	185	2010	2010	has_gap	54.89	29.85
0011:	38912	4	13	186	186	2010	2010	has_gap	54.89	24.42
0011:	3892431	5	13	189	189	2010	2010	has_gap	55.87	19.85
0011:	131072	6	13	210	210	2010	2010	has_gap	56.67	23.69
0011:	10962349	7	13	293	293	2010	2010	keep	74.67	70.28
0011:	38912	8	13	351	351	2010	2010	keep	66.00	63.04
0011:	38912	9	13	422	422	2010	2010	keep	93.26	88.53
0011:	16	10	13	531	531	2010	2010	keep	60.24	54.83
0011:	262432	11	13	533	533	2010	2010	keep	60.30	58.44
0011:	36864	12	13	573	573	2010	2010	keep	42.09	38.66
0011:	256	13	13	629	629	2010	2010	has_gap	54.75	50.63
0012:	16384	1	41	31	31	10482	10482	has_gap	0.00	0.00
0012:	16384	2	41	68	68	10482	10482	has_gap	0.00	0.00
0012:	16384	3	41	109	109	10482	10482	has_gap	0.00	0.00
0012:	16384	4	41	141	141	10482	10482	has_gap	0.00	0.00
0012:	16384	5	41	215	215	10482	10482	has_gap	6.67	0.01
0012:	524288	6	41	287	287	10482	10482	has_gap	30.66	22.70
0012:	524288	7	41	294	294	10482	10482	has_gap	30.68	24.78
0012:	524288	8	41	309	309	10482	10482	has_gap	44.51	35.24
0012:	6544525	9	41	313	313	10482	10482	has_gap	44.51	42.54
0012:	56448	10	41	477	477	10482	10482	has_gap	39.37	8.43
0012:	262176	11	41	486	486	10482	10482	has_gap	36.36	13.40
0012:	256	12	41	489	489	10482	10482	has_gap	34.45	14.28
0012:	38912	13	41	612	612	10482	10482	keep	50.73	43.42
0012:	804269	14	41	678	678	10482	10482	has_gap	46.82	35.54
0012:	563456	15	41	770	770	10482	10482	keep	67.85	57.51
0012:	564365	16	41	861	861	10482	10482	keep	29.21	27.01
0012:	262144	17	41	967	967	10482	10482	has_gap	42.75	41.73
0012:	38912	18	41	993	993	10482	10482	has_gap	63.31	64.57
0012:	299040	19	41	1101	1101	10482	10482	has_gap	37.74	27.67
0012:	2048	20	41	1105	1105	10482	10482	has_gap	31.78	21.07
0012:	32	21	41	1164	1164	10482	10482	keep	40.12	37.46
0012:	825632	22	41	1281	1281	10482	10482	keep	55.79	44.67
0012:	825600	23	41	1411	1411	10482	10482	keep	57.04	50.50
0012:	563456	24	41	1501	1501	10482	10482	has_gap	64.83	34.19
0012:	301344	25	41	1725	1725	10482	10482	has_gap	40.38	27.14
0012:	38912	26	41	1813	1813	10482	10482	has_gap	24.01	17.90
0012:	39168	27	41	1875	1875	10482	10482	keep	57.39	52.48
0012:	825632	28	41	2021	2021	10482	10482	has_gap	23.78	18.37
0012:	301344	29	41	2143	2143	10482	10482	keep	60.81	64.46
0012:	38912	30	41	2247	2247	10482	10482	keep	60.85	58.92
0012:	131245	31	41	2306	2306	10482	10482	keep	30.63	30.89
0012:	318893	32	41	2398	2398	10482	10482	keep	61.78	61.57
0012:	262144	33	41	2608	2608	10482	10482	has_gap	23.70	13.10
0012:	38912	34	41	2616	2616	10482	10482	has_gap	38.45	33.89
0012:	253357	35	41	2717	2717	10482	10482	has_gap	24.85	14.42
0012:	38912	36	41	2803	2803	10482	10482	has_gap	32.97	22.73
0012:	2398509	37	41	2924	2924	10482	10482	has_gap	37.52	23.90
0012:	301088	38	41	3074	3074	10482	10482	has_gap	31.24	18.70
0012:	262144	39	41	3262	3262	10482	10482	has_gap	29.26	21.42
0012:	39168	40	41	3360	3360	10482	10482	has_gap	22.11	15.02
0012:	256	41	41	3440	3440	10482	10482	has_gap	15.99	2.96
0013:	128	1	24	77	77	7632	7632	has_gap	16.26	9.20
0013:	36864	2	24	102	102	7632	7632	has_gap	14.95	7.69
0013:	4194304	3	24	108	108	7632	7632	has_gap	13.62	5.26
0013:	524288	4	24	117	117	7632	7632	has_gap	11.30	3.01
0013:	524288	5	24	1499	1499	7632	7632	has_gap	23.91	13.37
0013:	301344	6	24	1505	1505	7632	7632	has_gap	41.55	30.83
0013:	38912	7	24	1608	1608	7632	7632	keep	84.55	79.30
0013:	16	8	24	1644	1644	7632	7632	has_gap	84.17	76.44
0013:	262144	9	24	1659	1659	7632	7632	has_gap	85.03	36.77
0013:	301344	10	24	1710	1710	7632	7632	keep	93.55	89.66
0013:	16	11	24	1829	1829	7632	7632	keep	74.96	62.88
0013:	301344	12	24	1867	1867	7632	7632	keep	88.33	82.20
0013:	16	13	24	1920	1920	7632	7632	keep	53.15	49.27
0013:	825376	14	24	1925	1925	7632	7632	keep	57.52	53.61
0013:	38912	15	24	2057	2057	7632	7632	has_gap	70.85	60.88
0013:	16	16	24	2081	2081	7632	7632	has_gap	77.38	69.85
0013:	499104	17	24	2215	2215	7632	7632	has_gap	47.26	38.86
0013:	16	18	24	2265	2265	7632	7632	has_gap	87.71	78.27
0013:	38912	19	24	2286	2286	7632	7632	has_gap	66.86	60.87
0013:	8388608	20	24	2298	2298	7632	7632	has_gap	64.04	61.47
0013:	262144	21	24	2354	2354	7632	7632	has_gap	75.21	63.86
0013:	16	22	24	2376	2376	7632	7632	has_gap	99.19	89.69
0013:	262432	23	24	2394	2394	7632	7632	has_gap	87.53	75.94
0013:	38912	24	24	2398	2398	7632	7632	has_gap	84.97	72.54
0014:	4096	1	25	38	38	10002	10002	has_gap	25.93	0.44
0014:	38912	2	25	175	175	10002	10002	has_gap	15.42	2.39
0014:	6292489	3	25	196	196	10002	10002	has_gap	26.82	6.38
0014:	16384	4	25	199	199	10002	10002	has_gap	27.60	6.23
0014:	16	5	25	511	511	10002	10002	has_gap	0.00	0.00
0014:	16	6	25	789	789	10002	10002	has_gap	0.00	0.00
0014:	38912	7	25	1287	1287	10002	10002	has_gap	21.10	3.36
0014:	36864	8	25	1644	1644	10002	10002	has_gap	13.01	4.91
0014:	16	9	25	1661	1661	10002	10002	has_gap	17.20	6.20
0014:	38912	10	25	2214	2214	10002	10002	has_gap	25.11	13.64
0014:	524288	11	25	2218	2218	10002	10002	has_gap	25.11	16.67
0014:	16	12	25	2271	2271	10002	10002	has_gap	58.63	37.07
0014:	2097152	13	25	2276	2276	10002	10002	has_gap	53.86	34.83
0014:	524288	14	25	2307	2307	10002	10002	has_gap	32.15	15.28
0014:	16	15	25	2625	2625	10002	10002	keep	55.64	41.29
0014:	301344	16	25	2639	2639	10002	10002	keep	58.96	45.22
0014:	524288	17	25	2667	2667	10002	10002	has_gap	45.91	35.58
0014:	34816	18	25	2749	2749	10002	10002	has_gap	20.49	7.90
0014:	262144	19	25	2761	2761	10002	10002	has_gap	24.65	3.28
0014:	262144	20	25	2784	2784	10002	10002	has_gap	0.00	0.00
0014:	32	21	25	2844	2844	10002	10002	has_gap	0.00	0.00
0014:	256	22	25	2871	2871	10002	10002	has_gap	12.17	5.74
0014:	524288	23	25	2938	2938	10002	10002	has_gap	35.99	21.23
0014:	4	24	25	3056	3056	10002	10002	has_gap	17.50	2.73
0014:	8388608	25	25	3186	3186	10002	10002	has_gap	6.67	0.00
0015:	256	1	26	281	281	3624	3624	has_gap	0.00	0.00
0015:	256	2	26	296	296	3624	3624	has_gap	0.00	0.00
0015:	256	3	26	305	305	3624	3624	has_gap	50.50	7.51
0015:	4194304	4	26	323	323	3624	3624	has_gap	52.42	37.93
0015:	3005493	5	26	346	346	3624	3624	has_gap	74.12	58.27
0015:	128	6	26	367	367	3624	3624	has_gap	50.02	39.01
0015:	16	7	26	431	431	3624	3624	has_gap	67.41	52.69
0015:	8	8	26	451	451	3624	3624	has_gap	75.42	66.96
0015:	36880	9	26	481	481	3624	3624	has_gap	49.54	42.48
0015:	524288	10	26	485	485	3624	3624	has_gap	56.53	47.50
0015:	524288	11	26	510	510	3624	3624	has_gap	86.45	62.54
0015:	131072	12	26	511	511	3624	3624	has_gap	89.94	68.01
0015:	262448	13	26	521	521	3624	3624	has_gap	80.69	53.48
0015:	16	14	26	566	566	3624	3624	has_gap	43.34	15.10
0015:	131072	15	26	625	625	3624	3624	has_gap	72.02	39.64
0015:	299312	16	26	641	641	3624	3624	has_gap	52.72	30.33
0015:	3134893	17	26	729	729	3624	3624	has_gap	51.01	39.13
0015:	16	18	26	762	762	3624	3624	has_gap	62.68	50.02
0015:	36864	19	26	922	922	3624	3624	has_gap	45.00	1.79
0015:	16	20	26	936	936	3624	3624	has_gap	32.13	4.39
0015:	81920	21	26	957	957	3624	3624	has_gap	26.48	8.74
0015:	524288	22	26	961	961	3624	3624	has_gap	25.96	9.59
0015:	16	23	26	1035	1035	3624	3624	has_gap	53.10	40.96
0015:	524288	24	26	1038	1038	3624	3624	has_gap	49.48	35.84
0015:	256	25	26	1056	1056	3624	3624	has_gap	41.32	24.87
0015:	524288	26	26	1057	1057	3624	3624	has_gap	45.16	27.36
0016:	2048	1	99	259	259	15408	15408	has_gap	9.26	0.08
0016:	16384	2	99	303	303	15408	15408	has_gap	19.70	0.15
0016:	2048	3	99	381	381	15408	15408	has_gap	9.52	0.08
0016:	4096	4	99	390	390	15408	15408	has_gap	13.64	0.15
0016:	16384	5	99	479	479	15408	15408	has_gap	11.57	1.06
0016:	17408	6	99	496	496	15408	15408	has_gap	11.67	1.42
0016:	13	7	99	508	508	15408	15408	has_gap	10.28	1.06
0016:	6144	8	99	525	525	15408	15408	has_gap	10.29	1.44
0016:	2097152	9	99	538	538	15408	15408	has_gap	10.43	1.83
0016:	4194304	10	99	675	675	15408	15408	keep	13.33	13.85
0016:	4096	11	99	694	694	15408	15408	has_gap	16.25	14.17
0016:	2048	12	99	724	724	15408	15408	has_gap	34.94	9.36
0016:	4670892	13	99	748	748	15408	15408	has_gap	38.35	27.08
0016:	1	14	99	751	751	15408	15408	has_gap	40.17	28.71
0016:	128	15	99	785	785	15408	15408	keep	54.70	39.84
0016:	4194304	16	99	822	822	15408	15408	has_gap	17.29	4.04
0016:	524288	17	99	834	834	15408	15408	has_gap	11.00	3.60
0016:	4096	18	99	849	849	15408	15408	has_gap	12.35	3.98
0016:	32768	19	99	855	855	15408	15408	has_gap	12.34	3.98
0016:	2048	20	99	876	876	15408	15408	has_gap	34.16	13.23
0016:	32768	21	99	927	927	15408	15408	has_gap	43.47	32.14
0016:	16	22	99	928	928	15408	15408	has_gap	39.45	30.70
0016:	825632	23	99	961	961	15408	15408	has_gap	39.27	26.73
0016:	2097152	24	99	1021	1021	15408	15408	keep	65.52	63.96
0016:	16	25	99	1028	1028	15408	15408	keep	56.19	55.33
0016:	38912	26	99	1065	1065	15408	15408	has_gap	46.92	37.13
0016:	16384	27	99	1132	1132	15408	15408	keep	93.37	93.43
0016:	16	28	99	1179	1179	15408	15408	has_gap	58.15	53.07
0016:	262144	29	99	1188	1188	15408	15408	has_gap	66.51	60.10
0016:	563488	30	99	1196	1196	15408	15408	has_gap	58.29	50.71
0016:	524288	31	99	1219	1219	15408	15408	has_gap	58.52	44.82
0016:	32784	32	99	1266	1266	15408	15408	has_gap	75.60	64.43
0016:	301200	33	99	1364	1364	15408	15408	has_gap	51.28	48.95
0016:	2097152	34	99	1395	1395	15408	15408	keep	43.67	47.99
0016:	1024	35	99	1429	1429	15408	15408	keep	69.81	67.49
0016:	561440	36	99	1446	1446	15408	15408	has_gap	57.90	59.31
0016:	16	37	99	1456	1456	15408	15408	has_gap	47.29	46.81
0016:	16	38	99	1510	1510	15408	15408	has_gap	72.09	60.47
0016:	2048	39	99	1517	1517	15408	15408	has_gap	81.47	71.71
0016:	16	40	99	1563	1563	15408	15408	keep	61.58	56.73
0016:	39200	41	99	1566	1566	15408	15408	keep	60.42	54.79
0016:	4096	42	99	1690	1690	15408	15408	has_gap	45.50	34.40
0016:	16	43	99	1694	1694	15408	15408	has_gap	45.69	32.16
0016:	34848	44	99	1696	1696	15408	15408	has_gap	45.06	31.95
0016:	16388	45	99	1750	1750	15408	15408	has_gap	66.94	69.61
0016:	16	46	99	1770	1770	15408	15408	has_gap	69.17	64.61
0016:	36896	47	99	1785	1785	15408	15408	has_gap	60.83	55.03
0016:	262144	48	99	1807	1807	15408	15408	has_gap	55.07	48.44
0016:	16	49	99	1854	1854	15408	15408	has_gap	52.66	47.96
0016:	38912	50	99	1900	1900	15408	15408	has_gap	91.04	78.40
0016:	2048	51	99	1988	1988	15408	15408	has_gap	56.67	36.98
0016:	16	52	99	2030	2030	15408	15408	has_gap	48.55	35.65
0016:	301344	53	99	2034	2034	15408	15408	has_gap	59.05	43.02
0016:	39200	54	99	2138	2138	15408	15408	keep	60.44	49.79
0016:	16	55	99	2151	2151	15408	15408	keep	61.09	52.65
0016:	288	56	99	2220	2220	15408	15408	has_gap	41.27	36.91
0016:	32768	57	99	2233	2233	15408	15408	has_gap	47.12	43.61
0016:	16	58	99	2268	2268	15408	15408	has_gap	38.84	26.03
0016:	38912	59	99	2297	2297	15408	15408	has_gap	68.54	51.64
0016:	32768	60	99	2382	2382	15408	15408	has_gap	29.56	15.22
0016:	6432	61	99	2388	2388	15408	15408	has_gap	27.46	14.93
0016:	4096	62	99	2497	2497	15408	15408	keep	52.85	50.08
0016:	38912	63	99	2509	2509	15408	15408	keep	72.41	70.23
0016:	16	64	99	2540	2540	15408	15408	keep	94.15	91.18
0016:	39168	65	99	2580	2580	15408	15408	has_gap	57.19	48.21
0016:	16	66	99	2630	2630	15408	15408	has_gap	83.60	70.94
0016:	1	67	99	2652	2652	15408	15408	has_gap	77.86	62.61
0016:	128	68	99	2653	2653	15408	15408	has_gap	80.85	63.44
0016:	38912	69	99	2709	2709	15408	15408	keep	67.33	57.68
0016:	16	70	99	2742	2742	15408	15408	keep	84.09	83.89
0016:	36864	71	99	2814	2814	15408	15408	has_gap	57.63	19.31
0016:	2048	72	99	2841	2841	15408	15408	has_gap	64.55	24.41
0016:	36864	73	99	2910	2910	15408	15408	has_gap	53.92	36.89
0016:	301197	74	99	2989	2989	15408	15408	keep	69.56	61.58
0016:	16	75	99	2994	2994	15408	15408	keep	66.91	61.42
0016:	16	76	99	3132	3132	15408	15408	has_gap	28.96	22.05
0016:	301088	77	99	3147	3147	15408	15408	has_gap	30.49	25.17
0016:	262144	78	99	3168	3168	15408	15408	has_gap	61.22	48.00
0016:	16	79	99	3183	3183	15408	15408	has_gap	52.52	40.97
0016:	4	80	99	3223	3223	15408	15408	has_gap	36.21	20.69
0016:	16	81	99	3249	3249	15408	15408	has_gap	43.31	30.36
0016:	131072	82	99	3278	3278	15408	15408	has_gap	53.51	35.87
0016:	2097152	83	99	3282	3282	15408	15408	has_gap	56.62	40.67
0016:	299168	84	99	3303	3303	15408	15408	has_gap	67.98	42.40
0016:	16	85	99	3459	3459	15408	15408	has_gap	74.94	62.10
0016:	262176	86	99	3531	3531	15408	15408	has_gap	28.59	16.68
0016:	36864	87	99	3534	3534	15408	15408	has_gap	19.17	9.19
0016:	524288	88	99	3573	3573	15408	15408	has_gap	30.40	18.26
0016:	16	89	99	3588	3588	15408	15408	has_gap	39.13	20.15
0016:	54432	90	99	3667	3667	15408	15408	has_gap	31.29	9.58
0016:	262144	91	99	3691	3691	15408	15408	has_gap	13.77	9.35
0016:	262144	92	99	3708	3708	15408	15408	has_gap	16.67	11.46
0016:	16	93	99	3723	3723	15408	15408	has_gap	24.32	15.12
0016:	16	94	99	3796	3796	15408	15408	has_gap	23.19	9.76
0016:	295168	95	99	3867	3867	15408	15408	has_gap	35.65	15.17
0016:	16	96	99	3972	3972	15408	15408	has_gap	26.20	7.90
0016:	4	97	99	3996	3996	15408	15408	has_gap	30.93	4.73
0016:	4	98	99	4029	4029	15408	15408	has_gap	0.00	0.00
0016:	299040	99	99	4782	4782	15408	15408	has_gap	23.00	6.49
0017:	1165	1	29	13	13	14361	14361	has_gap	77.46	41.28
0017:	524288	2	29	136	136	14361	14361	has_gap	60.16	39.09
0017:	2874813	3	29	209	209	14361	14361	has_gap	45.32	34.73
0017:	563472	4	29	332	332	14361	14361	keep	40.30	40.34
0017:	823600	5	29	456	456	14361	14361	has_gap	30.07	21.06
0017:	2048	6	29	459	459	14361	14361	has_gap	30.85	23.05
0017:	38928	7	29	597	597	14361	14361	has_gap	56.51	49.50
0017:	256	8	29	735	735	14361	14361	keep	69.39	65.75
0017:	524560	9	29	828	828	14361	14361	has_gap	29.81	23.06
0017:	38912	10	29	837	837	14361	14361	has_gap	33.67	22.56
0017:	299040	11	29	1049	1049	14361	14361	has_gap	30.68	19.04
0017:	36864	12	29	1158	1158	14361	14361	has_gap	20.39	1.11
0017:	256	13	29	1288	1288	14361	14361	has_gap	0.00	0.00
0017:	262144	14	29	1417	1417	14361	14361	has_gap	20.83	0.94
0017:	32	15	29	1477	1477	14361	14361	has_gap	25.31	4.62
0017:	36864	16	29	1552	1552	14361	14361	has_gap	21.26	4.92
0017:	524288	17	29	1554	1554	14361	14361	has_gap	19.70	5.26
0017:	36864	18	29	1880	1880	14361	14361	has_gap	27.83	9.47
0017:	2097152	19	29	1882	1882	14361	14361	has_gap	27.19	9.52
0017:	262144	20	29	2356	2356	14361	14361	has_gap	8.87	0.83
0017:	36864	21	29	2580	2580	14361	14361	has_gap	8.44	0.91
0017:	262144	22	29	2655	2655	14361	14361	has_gap	19.90	7.64
0017:	36864	23	29	2682	2682	14361	14361	has_gap	11.50	6.08
0017:	36864	24	29	2900	2900	14361	14361	has_gap	10.30	0.50
0017:	128	25	29	2965	2965	14361	14361	has_gap	12.81	0.55
0017:	128	26	29	3002	3002	14361	14361	has_gap	0.00	0.00
0017:	128	27	29	3073	3073	14361	14361	has_gap	0.00	0.00
0017:	128	28	29	3228	3228	14361	14361	has_gap	0.00	0.00
0017:	262176	29	29	4286	4286	14361	14361	has_gap	32.22	9.35
0018:	256	1	20	91	91	4857	4857	has_gap	17.89	5.44
0018:	16	2	20	197	197	4857	4857	has_gap	13.33	4.21
0018:	36864	3	20	202	202	4857	4857	has_gap	14.20	5.77
0018:	16	4	20	226	226	4857	4857	has_gap	13.60	7.08
0018:	262144	5	20	268	268	4857	4857	has_gap	4.82	0.02
0018:	786480	6	20	435	435	4857	4857	has_gap	70.39	62.93
0018:	16	7	20	501	501	4857	4857	has_gap	52.17	39.13
0018:	4981053	8	20	542	542	4857	4857	keep	62.11	57.83
0018:	38912	9	20	578	578	4857	4857	keep	50.74	43.25
0018:	262453	10	20	679	679	4857	4857	has_gap	79.92	71.89
0018:	8	11	20	697	697	4857	4857	has_gap	77.65	76.50
0018:	16	12	20	770	770	4857	4857	keep	48.07	36.08
0018:	38912	13	20	772	772	4857	4857	keep	47.81	34.74
0018:	256	14	20	797	797	4857	4857	keep	48.59	44.24
0018:	786480	15	20	842	842	4857	4857	keep	45.41	37.44
0018:	38912	16	20	955	955	4857	4857	has_gap	25.43	12.78
0018:	262432	17	20	964	964	4857	4857	has_gap	17.62	4.29
0018:	2048	18	20	1028	1028	4857	4857	keep	24.04	15.95
0018:	36864	19	20	1037	1037	4857	4857	keep	13.81	8.20
0018:	16	20	20	1042	1042	4857	4857	keep	16.41	9.32
0019:	262400	1	36	390	390	14751	14751	has_gap	36.10	14.00
0019:	4144	2	36	399	399	14751	14751	has_gap	37.53	15.82
0019:	2048	3	36	531	531	14751	14751	has_gap	61.90	29.45
0019:	524288	4	36	690	690	14751	14751	has_gap	31.00	3.84
0019:	262192	5	36	717	717	14751	14751	has_gap	25.16	5.06
0019:	4096	6	36	936	936	14751	14751	has_gap	49.33	37.79
0019:	4112	7	36	1066	1066	14751	14751	has_gap	40.49	32.60
0019:	2048	8	36	1070	1070	14751	14751	has_gap	40.05	35.74
0019:	16	9	36	1241	1241	14751	14751	has_gap	43.16	37.29
0019:	38912	10	36	1285	1285	14751	14751	has_gap	27.56	10.35
0019:	786736	11	36	1424	1424	14751	14751	has_gap	40.18	17.70
0019:	2097152	12	36	1491	1491	14751	14751	has_gap	43.21	41.72
0019:	301088	13	36	1569	1569	14751	14751	keep	28.55	26.99
0019:	16	14	36	1608	1608	14751	14751	has_gap	33.05	28.63
0019:	16	15	36	1759	1759	14751	14751	has_gap	37.44	4.87
0019:	256	16	36	1814	1814	14751	14751	has_gap	13.65	0.66
0019:	2333837	17	36	1876	1876	14751	14751	has_gap	53.06	47.18
0019:	38912	18	36	2115	2115	14751	14751	has_gap	22.66	12.89
0019:	36864	19	36	2299	2299	14751	14751	has_gap	7.87	1.00
0019:	36877	20	36	2364	2364	14751	14751	has_gap	33.24	25.58
0019:	524288	21	36	2463	2463	14751	14751	has_gap	19.37	8.63
0019:	262176	22	36	2478	2478	14751	14751	has_gap	16.37	6.61
0019:	36864	23	36	2505	2505	14751	14751	has_gap	22.81	13.75
0019:	16	24	36	2667	2667	14751	14751	has_gap	17.95	17.29
0019:	36864	25	36	2737	2737	14751	14751	has_gap	11.81	7.99
0019:	16	26	36	3104	3104	14751	14751	has_gap	19.25	14.47
0019:	561408	27	36	3105	3105	14751	14751	has_gap	19.25	11.84
0019:	2097152	28	36	3384	3384	14751	14751	has_gap	24.02	17.21
0019:	36864	29	36	3408	3408	14751	14751	has_gap	27.35	24.19
0019:	2097152	30	36	3520	3520	14751	14751	has_gap	40.37	19.84
0019:	16	31	36	3764	3764	14751	14751	has_gap	31.27	18.92
0019:	36864	32	36	3792	3792	14751	14751	has_gap	23.58	14.04
0019:	36864	33	36	4392	4392	14751	14751	has_gap	40.94	25.99
0019:	65536	34	36	4552	4552	14751	14751	has_gap	23.19	3.84
0019:	65536	35	36	4774	4774	14751	14751	has_gap	0.00	0.00
0019:	65536	36	36	4866	4866	14751	14751	has_gap	18.98	8.78
0020:	262144	1	77	148	148	16989	16989	has_gap	13.00	0.82
0020:	32768	2	77	406	406	16989	16989	has_gap	18.54	3.73
0020:	2048	3	77	418	418	16989	16989	has_gap	14.08	4.57
0020:	4096	4	77	427	427	16989	16989	has_gap	12.20	4.14
0020:	17602608	5	77	1095	1095	16989	16989	keep	78.55	76.60
0020:	524288	6	77	1108	1108	16989	16989	keep	82.89	79.85
0020:	16	7	77	1185	1185	16989	16989	keep	72.27	60.18
0020:	367920	8	77	1287	1287	16989	16989	has_gap	42.10	27.17
0020:	38960	9	77	1473	1473	16989	16989	keep	96.30	95.32
0020:	16	10	77	1604	1604	16989	16989	keep	35.67	28.13
0020:	38912	11	77	1638	1638	16989	16989	keep	45.24	35.81
0020:	272	12	77	1683	1683	16989	16989	keep	50.45	40.98
0020:	32	13	77	1748	1748	16989	16989	keep	36.15	22.38
0020:	38912	14	77	1766	1766	16989	16989	has_gap	27.11	20.38
0020:	32	15	77	1773	1773	16989	16989	has_gap	20.37	15.34
0020:	262400	16	77	1809	1809	16989	16989	has_gap	19.69	11.95
0020:	16	17	77	1841	1841	16989	16989	keep	33.33	25.25
0020:	38912	18	77	1907	1907	16989	16989	keep	18.19	11.90
0020:	262192	19	77	1917	1917	16989	16989	keep	19.33	14.47
0020:	262448	20	77	2046	2046	16989	16989	keep	23.24	18.85
0020:	38912	21	77	2058	2058	16989	16989	keep	18.82	14.44
0020:	262448	22	77	2191	2191	16989	16989	keep	48.67	39.80
0020:	38912	23	77	2223	2223	16989	16989	keep	40.88	29.46
0020:	16	24	77	2322	2322	16989	16989	keep	25.88	19.31
0020:	262176	25	77	2397	2397	16989	16989	keep	19.18	15.72
0020:	38912	26	77	2457	2457	16989	16989	keep	20.58	18.94
0020:	304	27	77	2475	2475	16989	16989	keep	20.03	15.39
0020:	262432	28	77	2634	2634	16989	16989	keep	75.00	65.31
0020:	38912	29	77	2643	2643	16989	16989	keep	76.82	67.16
0020:	16	30	77	2665	2665	16989	16989	keep	69.81	69.43
0020:	16	31	77	2802	2802	16989	16989	has_gap	50.83	31.21
0020:	38912	32	77	2808	2808	16989	16989	has_gap	41.09	23.32
0020:	131072	33	77	2895	2895	16989	16989	has_gap	59.12	52.34
0020:	16	34	77	2970	2970	16989	16989	keep	65.45	65.06
0020:	38912	35	77	3049	3049	16989	16989	keep	75.41	70.04
0020:	38912	36	77	3150	3150	16989	16989	keep	35.52	31.15
0020:	16	37	77	3306	3306	16989	16989	keep	31.00	26.20
0020:	38912	38	77	3312	3312	16989	16989	keep	23.97	17.85
0020:	786720	39	77	3362	3362	16989	16989	keep	30.52	26.07
0020:	38912	40	77	3448	3448	16989	16989	keep	26.67	22.10
0020:	16	41	77	3492	3492	16989	16989	has_gap	39.44	28.32
0020:	16	42	77	3576	3576	16989	16989	keep	26.36	19.21
0020:	38912	43	77	3638	3638	16989	16989	keep	36.00	29.03
0020:	38912	44	77	3783	3783	16989	16989	keep	25.21	15.82
0020:	524317	45	77	3786	3786	16989	16989	keep	25.73	16.69
0020:	32	46	77	3850	3850	16989	16989	has_gap	26.77	16.61
0020:	262416	47	77	3876	3876	16989	16989	has_gap	33.95	19.54
0020:	38912	48	77	3957	3957	16989	16989	has_gap	35.32	28.42
0020:	262432	49	77	3986	3986	16989	16989	has_gap	29.63	14.39
0020:	16	50	77	4262	4262	16989	16989	has_gap	8.97	0.96
0020:	262432	51	77	4378	4378	16989	16989	keep	31.41	23.98
0020:	16	52	77	4421	4421	16989	16989	keep	53.52	45.89
0020:	38912	53	77	4434	4434	16989	16989	keep	44.27	38.27
0020:	16	54	77	4529	4529	16989	16989	keep	59.81	64.29
0020:	524592	55	77	4590	4590	16989	16989	keep	90.45	86.86
0020:	256	56	77	4654	4654	16989	16989	keep	86.11	83.40
0020:	38912	57	77	4667	4667	16989	16989	keep	83.00	77.47
0020:	524336	58	77	4725	4725	16989	16989	has_gap	97.11	94.29
0020:	262144	59	77	4741	4741	16989	16989	has_gap	96.49	93.65
0020:	16	60	77	4813	4813	16989	16989	keep	95.78	93.65
0020:	214157	61	77	4824	4824	16989	16989	keep	90.70	86.48
0020:	38912	62	77	4851	4851	16989	16989	keep	80.06	69.86
0020:	256	63	77	4874	4874	16989	16989	keep	88.19	83.17
0020:	16	64	77	4886	4886	16989	16989	keep	89.19	84.13
0020:	262176	65	77	4892	4892	16989	16989	keep	90.74	87.58
0020:	13	66	77	4902	4902	16989	16989	keep	77.79	77.62
0020:	4	67	77	4938	4938	16989	16989	has_gap	58.67	51.86
0020:	4	68	77	4944	4944	16989	16989	has_gap	60.44	54.00
0020:	256	69	77	4953	4953	16989	16989	keep	59.91	62.53
0020:	2097152	70	77	4956	4956	16989	16989	keep	56.94	59.47
0020:	262176	71	77	4963	4963	16989	16989	keep	55.04	58.46
0020:	524288	72	77	5046	5046	16989	16989	has_gap	4.78	0.16
0020:	8388608	73	77	5059	5059	16989	16989	has_gap	3.95	0.07
0020:	128	74	77	5094	5094	16989	16989	has_gap	0.00	0.00
0020:	128	75	77	5251	5251	16989	16989	has_gap	0.00	0.00
0020:	128	76	77	5402	5402	16989	16989	has_gap	9.63	0.18
0020:	128	77	77	5518	5518	16989	16989	has_gap	0.00	0.00
0021:	8388608	1	53	233	233	9780	9780	has_gap	0.00	0.00
0021:	8388608	2	53	354	354	9780	9780	has_gap	0.00	0.00
0021:	8388608	3	53	566	566	9780	9780	has_gap	0.00	0.00
0021:	8388608	4	53	602	602	9780	9780	has_gap	0.00	0.00
0021:	8388608	5	53	725	725	9780	9780	has_gap	0.00	0.00
0021:	524288	6	53	1098	1098	9780	9780	has_gap	52.75	26.62
0021:	16384	7	53	1113	1113	9780	9780	has_gap	64.52	24.81
0021:	299312	8	53	1142	1142	9780	9780	has_gap	75.60	38.12
0021:	16	9	53	1242	1242	9780	9780	has_gap	16.97	3.11
0021:	2922813	10	53	1302	1302	9780	9780	keep	65.15	56.68
0021:	131200	11	53	1339	1339	9780	9780	keep	35.52	28.13
0021:	256	12	53	1488	1488	9780	9780	has_gap	43.38	37.68
0021:	38928	13	53	1501	1501	9780	9780	keep	51.00	48.76
0021:	196736	14	53	1549	1549	9780	9780	keep	57.70	59.72
0021:	2097152	15	53	1552	1552	9780	9780	has_gap	52.41	48.61
0021:	301104	16	53	1613	1613	9780	9780	has_gap	47.40	23.41
0021:	262144	17	53	1719	1719	9780	9780	has_gap	22.10	3.22
0021:	262144	18	53	1730	1730	9780	9780	has_gap	21.24	4.34
0021:	16	19	53	1822	1822	9780	9780	has_gap	60.73	45.13
0021:	1024	20	53	1826	1826	9780	9780	has_gap	68.24	45.39
0021:	16	21	53	1953	1953	9780	9780	has_gap	0.00	0.00
0021:	2097152	22	53	2000	2000	9780	9780	has_gap	50.33	37.51
0021:	38928	23	53	2016	2016	9780	9780	keep	61.64	61.78
0021:	128	24	53	2024	2024	9780	9780	keep	69.00	68.50
0021:	131200	25	53	2116	2116	9780	9780	keep	57.78	57.75
0021:	38928	26	53	2142	2142	9780	9780	keep	77.36	76.02
0021:	128	27	53	2187	2187	9780	9780	keep	85.39	84.56
0021:	38912	28	53	2262	2262	9780	9780	keep	79.09	82.44
0021:	38912	29	53	2425	2425	9780	9780	keep	54.78	54.43
0021:	16	30	53	2537	2537	9780	9780	keep	53.26	51.07
0021:	38912	31	53	2614	2614	9780	9780	keep	61.19	51.23
0021:	262400	32	53	2649	2649	9780	9780	keep	37.52	35.05
0021:	6160	33	53	2700	2700	9780	9780	has_gap	82.40	39.26
0021:	32768	34	53	2727	2727	9780	9780	has_gap	76.27	40.64
0021:	262272	35	53	2776	2776	9780	9780	keep	75.07	71.45
0021:	38912	36	53	2813	2813	9780	9780	keep	71.26	71.08
0021:	128	37	53	2830	2830	9780	9780	keep	67.63	64.45
0021:	2097152	38	53	2831	2831	9780	9780	keep	67.63	64.45
0021:	128	39	53	2849	2849	9780	9780	keep	77.44	71.88
0021:	16	40	53	2871	2871	9780	9780	keep	77.76	72.27
0021:	16384	41	53	2892	2892	9780	9780	keep	87.76	84.13
0021:	2097152	42	53	2925	2925	9780	9780	keep	75.97	61.92
0021:	16384	43	53	2931	2931	9780	9780	keep	69.45	52.57
0021:	38912	44	53	2940	2940	9780	9780	keep	74.94	56.85
0021:	131200	45	53	2966	2966	9780	9780	keep	80.74	76.37
0021:	288	46	53	2996	2996	9780	9780	keep	71.07	69.53
0021:	65664	47	53	3010	3010	9780	9780	keep	90.85	87.43
0021:	128	48	53	3057	3057	9780	9780	keep	75.82	75.10
0021:	2097152	49	53	3066	3066	9780	9780	keep	66.27	65.61
0021:	262176	50	53	3076	3076	9780	9780	keep	68.52	70.42
0021:	38928	51	53	3084	3084	9780	9780	keep	72.55	74.74
0021:	16	52	53	3142	3142	9780	9780	has_gap	17.54	6.09
0021:	214148	53	53	3187	3187	9780	9780	has_gap	56.16	0.19
0022:	256	1	55	42	42	8211	8211	has_gap	22.13	5.43
0022:	738445	2	55	77	77	8211	8211	has_gap	42.44	2.30
0022:	2097152	3	55	119	119	8211	8211	has_gap	60.10	12.57
0022:	8388608	4	55	127	127	8211	8211	has_gap	45.88	15.45
0022:	16	5	55	134	134	8211	8211	has_gap	40.50	17.41
0022:	4231168	6	55	137	137	8211	8211	has_gap	38.39	16.34
0022:	2180109	7	55	147	147	8211	8211	has_gap	29.77	6.59
0022:	262432	8	55	200	200	8211	8211	keep	59.44	52.62
0022:	16777216	9	55	208	208	8211	8211	keep	60.04	57.06
0022:	2180237	10	55	215	215	8211	8211	keep	62.70	64.75
0022:	262176	11	55	247	247	8211	8211	keep	67.89	67.48
0022:	38912	12	55	264	264	8211	8211	keep	52.58	48.28
0022:	256	13	55	293	293	8211	8211	keep	90.89	90.74
0022:	256	14	55	310	310	8211	8211	keep	79.41	71.84
0022:	262176	15	55	314	314	8211	8211	keep	79.41	71.84
0022:	16	16	55	315	315	8211	8211	keep	77.15	70.18
0022:	524544	17	55	394	394	8211	8211	keep	73.81	71.76
0022:	38912	18	55	437	437	8211	8211	keep	64.67	57.00
0022:	2311309	19	55	465	465	8211	8211	keep	76.27	70.91
0022:	256	20	55	508	508	8211	8211	keep	77.74	77.60
0022:	16	21	55	544	544	8211	8211	keep	78.48	77.32
0022:	262176	22	55	559	559	8211	8211	keep	87.44	86.60
0022:	39168	23	55	580	580	8211	8211	keep	72.89	73.87
0022:	256	24	55	657	657	8211	8211	has_gap	54.80	22.09
0022:	524288	25	55	681	681	8211	8211	has_gap	80.05	45.46
0022:	256	26	55	696	696	8211	8211	keep	83.33	76.49
0022:	262144	27	55	709	709	8211	8211	keep	78.26	71.32
0022:	38912	28	55	732	732	8211	8211	has_gap	68.38	66.47
0022:	256	29	55	801	801	8211	8211	keep	90.00	87.27
0022:	38912	30	55	864	864	8211	8211	keep	85.45	84.83
0022:	38912	31	55	967	967	8211	8211	keep	96.00	94.92
0022:	825344	32	55	1101	1101	8211	8211	keep	93.15	93.38
0022:	38912	33	55	1237	1237	8211	8211	keep	100.00	100.00
0022:	38944	34	55	1350	1350	8211	8211	keep	81.70	77.04
0022:	262144	35	55	1428	1428	8211	8211	has_gap	90.43	80.19
0022:	38912	36	55	1515	1515	8211	8211	has_gap	75.40	61.47
0022:	38912	37	55	1641	1641	8211	8211	has_gap	73.65	65.95
0022:	256	38	55	1748	1748	8211	8211	keep	85.19	88.71
0022:	32	39	55	1788	1788	8211	8211	keep	91.27	89.61
0022:	36864	40	55	1854	1854	8211	8211	has_gap	90.17	75.18
0022:	2048	41	55	1863	1863	8211	8211	has_gap	91.43	81.18
0022:	256	42	55	1977	1977	8211	8211	keep	89.52	85.28
0022:	213133	43	55	1981	1981	8211	8211	keep	93.26	90.05
0022:	256	44	55	2008	2008	8211	8211	keep	79.19	76.33
0022:	256	45	55	2085	2085	8211	8211	keep	88.12	91.05
0022:	32768	46	55	2170	2170	8211	8211	has_gap	39.67	9.25
0022:	6144	47	55	2190	2190	8211	8211	has_gap	45.57	29.83
0022:	16	48	55	2301	2301	8211	8211	has_gap	54.68	35.39
0022:	38912	49	55	2361	2361	8211	8211	has_gap	36.51	24.90
0022:	786720	50	55	2438	2438	8211	8211	has_gap	58.45	48.49
0022:	256	51	55	2454	2454	8211	8211	has_gap	69.37	66.82
0022:	38912	52	55	2558	2558	8211	8211	has_gap	49.26	42.14
0022:	256	53	55	2559	2559	8211	8211	has_gap	42.62	36.11
0022:	262144	54	55	2638	2638	8211	8211	has_gap	37.65	16.31
0022:	256	55	55	2672	2672	8211	8211	has_gap	63.84	60.98
0023:	2098189	1	31	85	85	10263	10263	has_gap	46.14	25.97
0023:	4096	2	31	199	199	10263	10263	has_gap	9.67	7.32
0023:	4096	3	31	321	321	10263	10263	has_gap	41.18	30.21
0023:	16	4	31	357	357	10263	10263	has_gap	41.32	39.89
0023:	4096	5	31	460	460	10263	10263	has_gap	25.12	7.56
0023:	786720	6	31	463	463	10263	10263	has_gap	25.03	7.56
0023:	2048	7	31	466	466	10263	10263	has_gap	24.97	7.56
0023:	32768	8	31	514	514	10263	10263	has_gap	58.87	55.81
0023:	2097152	9	31	521	521	10263	10263	has_gap	49.63	46.02
0023:	4096	10	31	798	798	10263	10263	has_gap	18.32	6.27
0023:	2048	11	31	804	804	10263	10263	has_gap	13.11	3.34
0023:	262144	12	31	834	834	10263	10263	has_gap	23.41	9.56
0023:	6144	13	31	1283	1283	10263	10263	has_gap	24.18	11.35
0023:	16	14	31	1316	1316	10263	10263	keep	85.81	78.12
0023:	786720	15	31	1324	1324	10263	10263	keep	83.48	73.95
0023:	268336	16	31	1437	1437	10263	10263	keep	46.76	38.24
0023:	262144	17	31	1588	1588	10263	10263	has_gap	31.09	13.44
0023:	32	18	31	1656	1656	10263	10263	has_gap	55.31	46.93
0023:	6144	19	31	1711	1711	10263	10263	has_gap	25.74	19.14
0023:	4096	20	31	1867	1867	10263	10263	has_gap	0.00	0.00
0023:	2048	21	31	1975	1975	10263	10263	has_gap	21.73	11.40
0023:	2048	22	31	2161	2161	10263	10263	has_gap	0.00	0.00
0023:	2097152	23	31	2277	2277	10263	10263	has_gap	29.54	15.13
0023:	38912	24	31	2537	2537	10263	10263	has_gap	56.55	31.37
0023:	38912	25	31	2763	2763	10263	10263	has_gap	44.44	29.30
0023:	16	26	31	2814	2814	10263	10263	has_gap	21.16	17.87
0023:	16	27	31	2931	2931	10263	10263	has_gap	13.95	6.92
0023:	38912	28	31	2952	2952	10263	10263	has_gap	16.79	5.59
0023:	38912	29	31	3038	3038	10263	10263	has_gap	14.02	6.41
0023:	16	30	31	3057	3057	10263	10263	has_gap	26.42	15.48
0023:	65664	31	31	3158	3158	10263	10263	has_gap	19.64	2.46
0024:	16384	1	45	104	104	10521	10521	has_gap	12.03	1.66
0024:	131072	2	45	107	107	10521	10521	has_gap	10.93	1.80
0024:	66688	3	45	113	113	10521	10521	has_gap	9.74	2.15
0024:	524288	4	45	119	119	10521	10521	has_gap	9.07	3.15
0024:	16	5	45	165	165	10521	10521	has_gap	22.68	9.69
0024:	38912	6	45	370	370	10521	10521	has_gap	22.00	2.82
0024:	2097161	7	45	387	387	10521	10521	has_gap	25.69	3.23
0024:	524544	8	45	397	397	10521	10521	has_gap	20.33	2.99
0024:	16	9	45	412	412	10521	10521	has_gap	31.40	21.14
0024:	262144	10	45	480	480	10521	10521	has_gap	46.74	37.86
0024:	262144	11	45	516	516	10521	10521	has_gap	25.72	13.32
0024:	646585	12	45	519	519	10521	10521	has_gap	25.10	13.68
0024:	131072	13	45	541	541	10521	10521	has_gap	20.39	10.26
0024:	262144	14	45	654	654	10521	10521	has_gap	45.08	31.06
0024:	38928	15	45	721	721	10521	10521	has_gap	52.71	46.21
0024:	786432	16	45	889	889	10521	10521	has_gap	16.24	5.98
0024:	256	17	45	892	892	10521	10521	has_gap	15.04	3.67
0024:	32	18	45	913	913	10521	10521	has_gap	9.75	4.44
0024:	16	19	45	919	919	10521	10521	has_gap	14.32	8.20
0024:	38912	20	45	929	929	10521	10521	has_gap	24.85	16.74
0024:	272	21	45	1164	1164	10521	10521	has_gap	16.78	11.35
0024:	262144	22	45	1249	1249	10521	10521	has_gap	62.72	40.03
0024:	262144	23	45	1342	1342	10521	10521	has_gap	0.00	0.00
0024:	262144	24	45	1385	1385	10521	10521	has_gap	0.00	0.00
0024:	262144	25	45	1500	1500	10521	10521	has_gap	34.06	2.40
0024:	39168	26	45	1575	1575	10521	10521	has_gap	10.49	8.89
0024:	16	27	45	1578	1578	10521	10521	has_gap	10.20	9.10
0024:	524320	28	45	1599	1599	10521	10521	has_gap	31.63	13.50
0024:	16	29	45	1743	1743	10521	10521	has_gap	33.59	23.52
0024:	38912	30	45	1749	1749	10521	10521	has_gap	39.45	28.88
0024:	262144	31	45	1856	1856	10521	10521	has_gap	0.00	0.00
0024:	262144	32	45	1918	1918	10521	10521	has_gap	55.19	37.03
0024:	262144	33	45	1985	1985	10521	10521	has_gap	96.00	21.59
0024:	16	34	45	2001	2001	10521	10521	has_gap	66.58	45.54
0024:	262144	35	45	2248	2248	10521	10521	has_gap	36.87	8.66
0024:	39184	36	45	2273	2273	10521	10521	has_gap	41.17	28.49
0024:	262144	37	45	2448	2448	10521	10521	keep	46.73	43.96
0024:	4316317	38	45	2482	2482	10521	10521	has_gap	78.35	76.46
0024:	39184	39	45	2593	2593	10521	10521	has_gap	27.80	7.17
0024:	4	40	45	2716	2716	10521	10521	has_gap	54.83	23.79
0024:	4	41	45	2796	2796	10521	10521	has_gap	0.00	0.00
0024:	262144	42	45	3070	3070	10521	10521	has_gap	0.00	0.00
0024:	16	43	45	3186	3186	10521	10521	has_gap	36.17	30.35
0024:	131072	44	45	3222	3222	10521	10521	has_gap	32.96	17.48
0024:	32	45	45	3313	3313	10521	10521	has_gap	9.48	1.10
0025:	3005613	1	42	188	188	7551	7551	has_gap	71.20	54.42
0025:	2940349	2	42	315	315	7551	7551	keep	56.15	50.68
0025:	563472	3	42	510	510	7551	7551	keep	44.55	39.19
0025:	262144	4	42	604	604	7551	7551	has_gap	44.76	38.81
0025:	256	5	42	737	737	7551	7551	has_gap	16.16	7.39
0025:	38912	6	42	740	740	7551	7551	has_gap	21.19	14.60
0025:	16	7	42	747	747	7551	7551	has_gap	21.39	12.47
0025:	16	8	42	873	873	7551	7551	has_gap	77.65	69.80
0025:	262144	9	42	876	876	7551	7551	has_gap	73.46	65.45
0025:	38912	10	42	923	923	7551	7551	has_gap	59.06	49.22
0025:	786464	11	42	1005	1005	7551	7551	has_gap	23.17	10.64
0025:	256	12	42	1008	1008	7551	7551	has_gap	22.27	8.99
0025:	16	13	42	1013	1013	7551	7551	has_gap	20.25	8.27
0025:	262144	14	42	1057	1057	7551	7551	has_gap	66.92	53.03
0025:	38912	15	42	1123	1123	7551	7551	has_gap	22.10	15.01
0025:	16	16	42	1170	1170	7551	7551	keep	63.61	55.07
0025:	786720	17	42	1258	1258	7551	7551	keep	72.22	64.24
0025:	16	18	42	1305	1305	7551	7551	keep	88.48	81.61
0025:	38912	19	42	1307	1307	7551	7551	keep	90.04	86.52
0025:	16	20	42	1383	1383	7551	7551	keep	95.33	92.21
0025:	32	21	42	1404	1404	7551	7551	keep	76.55	73.81
0025:	38912	22	42	1419	1419	7551	7551	keep	81.88	80.68
0025:	786480	23	42	1488	1488	7551	7551	keep	71.55	70.69
0025:	38912	24	42	1563	1563	7551	7551	keep	94.82	92.29
0025:	16	25	42	1580	1580	7551	7551	has_gap	89.88	69.95
0025:	38912	26	42	1632	1632	7551	7551	keep	91.30	82.35
0025:	16	27	42	1719	1719	7551	7551	has_gap	73.48	64.86
0025:	32	28	42	1731	1731	7551	7551	has_gap	80.32	67.41
0025:	825392	29	42	1815	1815	7551	7551	keep	56.97	51.05
0025:	262144	30	42	1914	1914	7551	7551	keep	54.88	42.12
0025:	16	31	42	1922	1922	7551	7551	keep	62.85	51.05
0025:	5234089	32	42	1943	1943	7551	7551	keep	64.93	60.50
0025:	16	33	42	2013	2013	7551	7551	keep	48.15	37.12
0025:	301344	34	42	2072	2072	7551	7551	keep	94.44	93.61
0025:	16	35	42	2123	2123	7551	7551	keep	63.19	58.25
0025:	38912	36	42	2215	2215	7551	7551	has_gap	35.00	12.30
0025:	16	37	42	2268	2268	7551	7551	keep	42.06	34.08
0025:	4194304	38	42	2352	2352	7551	7551	has_gap	37.65	25.76
0025:	38912	39	42	2355	2355	7551	7551	has_gap	39.31	27.92
0025:	16	40	42	2373	2373	7551	7551	keep	46.42	37.65
0025:	262176	41	42	2430	2430	7551	7551	has_gap	32.33	15.88
0025:	4	42	42	2439	2439	7551	7551	has_gap	29.20	9.18
0026:	256	1	39	3	3	9927	9927	has_gap	34.62	0.09
0026:	128	2	39	5	5	9927	9927	has_gap	35.71	0.11
0026:	196609	3	39	11	11	9927	9927	has_gap	30.14	0.08
0026:	36896	4	39	27	27	9927	9927	has_gap	23.95	2.13
0026:	8	5	39	29	29	9927	9927	has_gap	21.27	1.17
0026:	8388608	6	39	33	33	9927	9927	has_gap	21.82	3.12
0026:	262144	7	39	45	45	9927	9927	has_gap	16.92	4.45
0026:	524288	8	39	48	48	9927	9927	has_gap	16.90	5.14
0026:	2097165	9	39	169	169	9927	9927	has_gap	42.40	20.42
0026:	5019936	10	39	386	386	9927	9927	keep	48.11	45.36
0026:	38912	11	39	592	592	9927	9927	keep	32.41	24.22
0026:	16	12	39	601	601	9927	9927	has_gap	34.38	25.11
0026:	16	13	39	774	774	9927	9927	has_gap	27.81	10.84
0026:	524288	14	39	783	783	9927	9927	has_gap	38.14	20.15
0026:	262176	15	39	795	795	9927	9927	has_gap	47.44	22.89
0026:	16	16	39	952	952	9927	9927	has_gap	63.63	44.10
0026:	301344	17	39	976	976	9927	9927	has_gap	62.33	45.81
0026:	2048	18	39	1074	1074	9927	9927	keep	60.09	45.76
0026:	38928	19	39	1196	1196	9927	9927	keep	70.56	65.33
0026:	301104	20	39	1404	1404	9927	9927	keep	73.58	68.87
0026:	301104	21	39	1539	1539	9927	9927	keep	84.00	84.24
0026:	6160	22	39	1764	1764	9927	9927	has_gap	53.17	42.99
0026:	32768	23	39	1768	1768	9927	9927	has_gap	52.42	40.59
0026:	128	24	39	1789	1789	9927	9927	has_gap	93.39	92.82
0026:	36864	25	39	1861	1861	9927	9927	has_gap	48.76	53.65
0026:	2064	26	39	1940	1940	9927	9927	keep	87.07	90.63
0026:	38912	27	39	2112	2112	9927	9927	keep	96.00	95.06
0026:	16	28	39	2129	2129	9927	9927	keep	94.22	90.79
0026:	36864	29	39	2239	2239	9927	9927	keep	87.74	83.17
0026:	16	30	39	2246	2246	9927	9927	keep	78.04	69.24
0026:	16	31	39	2331	2331	9927	9927	keep	75.15	70.77
0026:	38912	32	39	2352	2352	9927	9927	keep	62.76	57.30
0026:	786736	33	39	2607	2607	9927	9927	keep	40.52	34.75
0026:	2048	34	39	2658	2658	9927	9927	has_gap	60.74	51.46
0026:	38928	35	39	2733	2733	9927	9927	keep	73.88	64.78
0026:	2311309	36	39	2757	2757	9927	9927	keep	80.36	74.66
0026:	825648	37	39	2916	2916	9927	9927	has_gap	56.36	42.66
0026:	13	38	39	2927	2927	9927	9927	has_gap	59.73	42.13
0026:	301104	39	39	3096	3096	9927	9927	has_gap	42.68	11.17
0027:	1024	1	18	21	21	2061	2061	has_gap	0.00	0.00
0027:	1024	2	18	44	44	2061	2061	has_gap	0.00	0.00
0027:	1024	3	18	145	145	2061	2061	has_gap	0.00	0.00
0027:	16777216	4	18	205	205	2061	2061	has_gap	61.86	26.38
0027:	4981040	5	18	238	238	2061	2061	has_gap	83.53	69.06
0027:	6806973	6	18	294	294	2061	2061	has_gap	70.00	34.76
0027:	16	7	18	404	404	2061	2061	keep	90.67	89.63
0027:	262432	8	18	420	420	2061	2061	keep	94.24	94.02
0027:	38912	9	18	430	430	2061	2061	keep	90.52	89.52
0027:	256	10	18	455	455	2061	2061	keep	86.96	82.96
0027:	16	11	18	523	523	2061	2061	keep	86.04	82.24
0027:	524288	12	18	526	526	2061	2061	keep	80.96	76.43
0027:	38912	13	18	549	549	2061	2061	keep	75.06	72.04
0027:	262432	14	18	557	557	2061	2061	keep	80.96	79.05
0027:	256	15	18	568	568	2061	2061	keep	81.93	77.99
0027:	214144	16	18	569	569	2061	2061	keep	81.93	77.99
0027:	2621453	17	18	584	584	2061	2061	keep	81.89	78.29
0027:	1024	18	18	614	614	2061	2061	has_gap	49.86	29.07
0028:	38912	1	16	147	147	3774	3774	has_gap	16.97	11.91
0028:	5019936	2	16	353	353	3774	3774	has_gap	41.39	23.76
0028:	7330985	3	16	519	519	3774	3774	has_gap	29.18	23.82
0028:	935337	4	16	641	641	3774	3774	has_gap	22.09	16.04
0028:	4194304	5	16	644	644	3774	3774	has_gap	20.76	17.27
0028:	38912	6	16	705	705	3774	3774	has_gap	19.48	14.44
0028:	38912	7	16	864	864	3774	3774	keep	28.70	18.89
0028:	38912	8	16	957	957	3774	3774	has_gap	39.99	23.86
0028:	524288	9	16	974	974	3774	3774	keep	47.15	35.21
0028:	524288	10	16	1008	1008	3774	3774	has_gap	41.39	32.11
0028:	4709801	11	16	1021	1021	3774	3774	has_gap	36.14	20.76
0028:	4	12	16	1060	1060	3774	3774	has_gap	26.92	11.95
0028:	6144	13	16	1114	1114	3774	3774	has_gap	22.83	13.06
0028:	4	14	16	1195	1195	3774	3774	has_gap	49.90	27.08
0028:	262144	15	16	1198	1198	3774	3774	has_gap	46.88	24.58
0028:	4096	16	16	1211	1211	3774	3774	has_gap	49.20	20.14
0029:	4	1	43	87	87	9201	9201	has_gap	7.26	2.51
0029:	524288	2	43	93	93	9201	9201	has_gap	8.73	3.04
0029:	32768	3	43	177	177	9201	9201	has_gap	22.38	11.39
0029:	4096	4	43	180	180	9201	9201	has_gap	21.25	10.65
0029:	16	5	43	273	273	9201	9201	has_gap	17.79	4.45
0029:	16	6	43	472	472	9201	9201	has_gap	21.62	14.35
0029:	4096	7	43	546	546	9201	9201	has_gap	14.33	10.39
0029:	32768	8	43	624	624	9201	9201	has_gap	13.27	5.78
0029:	524288	9	43	671	671	9201	9201	has_gap	25.48	3.84
0029:	196736	10	43	836	836	9201	9201	has_gap	42.64	14.83
0029:	301360	11	43	879	879	9201	9201	has_gap	45.84	33.33
0029:	128	12	43	929	929	9201	9201	has_gap	58.75	46.12
0029:	301104	13	43	1040	1040	9201	9201	keep	47.67	29.99
0029:	65664	14	43	1085	1085	9201	9201	keep	48.74	42.56
0029:	56336	15	43	1158	1158	9201	9201	keep	55.85	54.45
0029:	196736	16	43	1210	1210	9201	9201	has_gap	58.62	38.62
0029:	299296	17	43	1272	1272	9201	9201	keep	58.12	47.53
0029:	16	18	43	1465	1465	9201	9201	keep	57.04	54.09
0029:	131200	19	43	1505	1505	9201	9201	keep	64.48	57.79
0029:	38912	20	43	1518	1518	9201	9201	has_gap	44.65	32.35
0029:	16	21	43	1577	1577	9201	9201	has_gap	55.87	50.61
0029:	128	22	43	1644	1644	9201	9201	keep	88.27	88.04
0029:	38928	23	43	1680	1680	9201	9201	has_gap	65.03	54.10
0029:	38912	24	43	1764	1764	9201	9201	has_gap	37.02	29.33
0029:	131200	25	43	1815	1815	9201	9201	keep	51.42	44.65
0029:	38928	26	43	1837	1837	9201	9201	keep	67.67	61.77
0029:	299056	27	43	2045	2045	9201	9201	has_gap	43.71	30.03
0029:	2048	28	43	2159	2159	9201	9201	has_gap	19.37	11.41
0029:	16	29	43	2245	2245	9201	9201	has_gap	22.21	6.47
0029:	2048	30	43	2308	2308	9201	9201	has_gap	29.86	14.54
0029:	262144	31	43	2331	2331	9201	9201	has_gap	25.28	10.92
0029:	4112	32	43	2340	2340	9201	9201	has_gap	24.79	16.21
0029:	32768	33	43	2344	2344	9201	9201	keep	25.63	19.14
0029:	2048	34	43	2358	2358	9201	9201	has_gap	58.59	52.89
0029:	32	35	43	2392	2392	9201	9201	has_gap	42.67	33.28
0029:	256	36	43	2401	2401	9201	9201	has_gap	32.56	19.50
0029:	786464	37	43	2547	2547	9201	9201	keep	59.58	56.14
0029:	196736	38	43	2624	2624	9201	9201	keep	59.56	50.76
0029:	38912	39	43	2671	2671	9201	9201	has_gap	68.49	41.68
0029:	563488	40	43	2756	2756	9201	9201	keep	62.93	57.95
0029:	38912	41	43	2870	2870	9201	9201	keep	48.15	54.28
0029:	16	42	43	2941	2941	9201	9201	has_gap	53.45	43.73
0029:	262144	43	43	2973	2973	9201	9201	has_gap	63.83	55.39
0030:	16	1	27	457	457	11763	11763	has_gap	47.04	33.09
0030:	2819501	2	27	555	555	11763	11763	has_gap	23.67	11.11
0030:	16	3	27	829	829	11763	11763	has_gap	0.00	0.00
0030:	16	4	27	1290	1290	11763	11763	has_gap	0.00	0.00
0030:	16	5	27	1518	1518	11763	11763	has_gap	11.36	1.48
0030:	16	6	27	1611	1611	11763	11763	has_gap	0.00	0.00
0030:	16	7	27	1822	1822	11763	11763	has_gap	3.70	0.00
0030:	16	8	27	1942	1942	11763	11763	has_gap	18.52	0.21
0030:	16	9	27	2019	2019	11763	11763	has_gap	12.72	2.87
0030:	16	10	27	2073	2073	11763	11763	has_gap	48.30	39.50
0030:	786736	11	27	2163	2163	11763	11763	has_gap	77.75	59.99
0030:	16	12	27	2264	2264	11763	11763	has_gap	13.76	4.33
0030:	262160	13	27	2397	2397	11763	11763	has_gap	68.61	59.99
0030:	262192	14	27	2539	2539	11763	11763	has_gap	29.67	21.96
0030:	262144	15	27	2662	2662	11763	11763	has_gap	59.54	43.30
0030:	16	16	27	2678	2678	11763	11763	has_gap	56.88	37.47
0030:	16	17	27	2714	2714	11763	11763	has_gap	0.00	0.00
0030:	16	18	27	2766	2766	11763	11763	has_gap	31.52	16.13
0030:	16	19	27	2907	2907	11763	11763	has_gap	8.65	2.23
0030:	4	20	27	2947	2947	11763	11763	has_gap	12.83	4.94
0030:	2097152	21	27	2949	2949	11763	11763	has_gap	12.80	5.92
0030:	786720	22	27	3084	3084	11763	11763	keep	65.73	51.69
0030:	524288	23	27	3337	3337	11763	11763	has_gap	52.28	36.54
0030:	262176	24	27	3357	3357	11763	11763	has_gap	60.96	35.53
0030:	2048	25	27	3399	3399	11763	11763	has_gap	48.08	14.85
0030:	16384	26	27	3458	3458	11763	11763	has_gap	32.57	14.22
0030:	262144	27	27	3471	3471	11763	11763	has_gap	28.33	6.89
0031:	2048	1	38	315	315	9393	9393	has_gap	9.59	0.51
0031:	524288	2	38	324	324	9393	9393	has_gap	10.83	0.37
0031:	36864	3	38	351	351	9393	9393	has_gap	28.36	6.95
0031:	2048	4	38	486	486	9393	9393	has_gap	29.41	5.69
0031:	36864	5	38	510	510	9393	9393	has_gap	25.14	3.26
0031:	563213	6	38	644	644	9393	9393	has_gap	15.19	8.62
0031:	2097152	7	38	699	699	9393	9393	has_gap	9.97	4.68
0031:	563200	8	38	822	822	9393	9393	has_gap	23.86	13.13
0031:	34816	9	38	962	962	9393	9393	has_gap	30.18	13.55
0031:	4096	10	38	966	966	9393	9393	has_gap	29.50	11.55
0031:	38912	11	38	1104	1104	9393	9393	has_gap	22.80	7.73
0031:	38912	12	38	1208	1208	9393	9393	has_gap	15.87	6.24
0031:	16	13	38	1246	1246	9393	9393	has_gap	15.40	8.63
0031:	301088	14	38	1398	1398	9393	9393	has_gap	20.87	11.89
0031:	16	15	38	1672	1672	9393	9393	keep	8.11	7.17
0031:	32	16	38	1677	1677	9393	9393	has_gap	8.11	6.29
0031:	38912	17	38	1689	1689	9393	9393	has_gap	8.56	4.30
0031:	256	18	38	1707	1707	9393	9393	has_gap	12.61	1.69
0031:	262144	19	38	1713	1713	9393	9393	has_gap	12.29	1.77
0031:	38912	20	38	1872	1872	9393	9393	has_gap	20.45	12.87
0031:	38912	21	38	2091	2091	9393	9393	keep	41.82	37.00
0031:	16	22	38	2118	2118	9393	9393	keep	35.52	29.41
0031:	6144	23	38	2178	2178	9393	9393	keep	43.45	36.24
0031:	262144	24	38	2200	2200	9393	9393	has_gap	33.06	15.80
0031:	16	25	38	2201	2201	9393	9393	has_gap	33.06	15.80
0031:	6144	26	38	2255	2255	9393	9393	has_gap	30.74	12.81
0031:	32768	27	38	2274	2274	9393	9393	keep	34.97	29.42
0031:	301088	28	38	2319	2319	9393	9393	keep	39.73	29.98
0031:	16	29	38	2358	2358	9393	9393	keep	34.88	29.61
0031:	16	30	38	2421	2421	9393	9393	keep	37.97	34.72
0031:	6144	31	38	2433	2433	9393	9393	has_gap	27.23	17.11
0031:	32768	32	38	2500	2500	9393	9393	has_gap	9.29	3.84
0031:	6144	33	38	2584	2584	9393	9393	has_gap	48.15	24.04
0031:	262144	34	38	2614	2614	9393	9393	has_gap	12.77	1.82
0031:	4096	35	38	2712	2712	9393	9393	has_gap	18.71	4.51
0031:	32768	36	38	2734	2734	9393	9393	has_gap	32.29	21.48
0031:	2048	37	38	2853	2853	9393	9393	has_gap	18.18	14.34
0031:	524288	38	38	2862	2862	9393	9393	has_gap	16.94	10.42
0032:	16777216	1	9	17	17	1386	1386	has_gap	22.25	5.58
0032:	13	2	9	33	33	1386	1386	has_gap	39.36	26.39
0032:	9258288	3	9	66	66	1386	1386	has_gap	85.41	35.22
0032:	13	4	9	116	116	1386	1386	has_gap	72.87	40.70
0032:	2311309	5	9	150	150	1386	1386	has_gap	56.49	42.56
0032:	4981040	6	9	205	205	1386	1386	has_gap	43.48	31.59
0032:	38912	7	9	239	239	1386	1386	has_gap	49.70	27.80
0032:	1000893	8	9	291	291	1386	1386	has_gap	76.96	52.83
0032:	786432	9	9	385	385	1386	1386	keep	79.48	71.60
0033:	1024	1	85	45	45	25536	25536	has_gap	0.00	0.00
0033:	9	2	85	240	240	25536	25536	has_gap	16.15	1.37
0033:	4194304	3	85	243	243	25536	25536	has_gap	16.61	1.78
0033:	256	4	85	273	273	25536	25536	has_gap	19.02	2.75
0033:	16	5	85	279	279	25536	25536	has_gap	17.12	1.68
0033:	6144	6	85	337	337	25536	25536	has_gap	17.06	9.90
0033:	4194320	7	85	409	409	25536	25536	has_gap	18.80	5.58
0033:	476585	8	85	418	418	25536	25536	has_gap	18.40	7.17
0033:	524288	9	85	421	421	25536	25536	has_gap	18.10	7.75
0033:	38912	10	85	463	463	25536	25536	has_gap	24.09	10.23
0033:	4	11	85	634	634	25536	25536	has_gap	0.00	0.00
0033:	4	12	85	788	788	25536	25536	has_gap	0.00	0.00
0033:	524288	13	85	1215	1215	25536	25536	has_gap	41.13	23.70
0033:	476601	14	85	1232	1232	25536	25536	has_gap	46.68	23.08
0033:	38912	15	85	2480	2480	25536	25536	has_gap	24.00	5.52
0033:	786745	16	85	2851	2851	25536	25536	has_gap	34.26	24.55
0033:	38912	17	85	3474	3474	25536	25536	has_gap	32.92	22.99
0033:	4	18	85	3510	3510	25536	25536	has_gap	18.68	1.13
0033:	4	19	85	3672	3672	25536	25536	has_gap	0.00	0.00
0033:	4	20	85	3823	3823	25536	25536	has_gap	0.00	0.00
0033:	38912	21	85	4238	4238	25536	25536	has_gap	77.72	26.10
0033:	4	22	85	4419	4419	25536	25536	has_gap	0.00	0.00
0033:	4	23	85	4523	4523	25536	25536	has_gap	0.00	0.00
0033:	2359593	24	85	4676	4676	25536	25536	has_gap	87.76	30.01
0033:	4	25	85	4720	4720	25536	25536	has_gap	0.00	0.00
0033:	367025	26	85	4866	4866	25536	25536	has_gap	58.90	41.04
0033:	1024	27	85	4872	4872	25536	25536	has_gap	69.60	49.16
0033:	262176	28	85	4990	4990	25536	25536	has_gap	48.95	49.45
0033:	38912	29	85	5018	5018	25536	25536	has_gap	66.47	68.89
0033:	38912	30	85	5073	5073	25536	25536	has_gap	59.85	57.95
0033:	262192	31	85	5103	5103	25536	25536	has_gap	58.66	54.01
0033:	38912	32	85	5154	5154	25536	25536	has_gap	60.41	52.02
0033:	262448	33	85	5212	5212	25536	25536	has_gap	73.75	65.00
0033:	38912	34	85	5245	5245	25536	25536	has_gap	53.90	49.00
0033:	4	35	85	5293	5293	25536	25536	has_gap	58.88	55.37
0033:	38928	36	85	5331	5331	25536	25536	has_gap	69.82	64.76
0033:	786448	37	85	5430	5430	25536	25536	has_gap	65.74	66.15
0033:	38912	38	85	5441	5441	25536	25536	has_gap	81.88	82.14
0033:	16	39	85	5582	5582	25536	25536	has_gap	81.96	73.96
0033:	38912	40	85	5664	5664	25536	25536	has_gap	40.11	32.33
0033:	16	41	85	5672	5672	25536	25536	has_gap	53.10	41.66
0033:	16	42	85	5757	5757	25536	25536	has_gap	20.93	5.60
0033:	2097152	43	85	5819	5819	25536	25536	has_gap	33.18	29.46
0033:	38912	44	85	5866	5866	25536	25536	has_gap	33.62	30.35
0033:	804265	45	85	5923	5923	25536	25536	has_gap	33.56	37.47
0033:	16	46	85	5925	5925	25536	25536	has_gap	39.13	38.12
0033:	825392	47	85	6006	6006	25536	25536	keep	27.70	25.90
0033:	16	48	85	6159	6159	25536	25536	keep	20.52	19.13
0033:	38912	49	85	6180	6180	25536	25536	has_gap	21.43	16.38
0033:	786720	50	85	6316	6316	25536	25536	keep	27.74	22.50
0033:	38928	51	85	6318	6318	25536	25536	keep	26.03	21.30
0033:	16	52	85	6462	6462	25536	25536	has_gap	19.82	12.43
0033:	256	53	85	6480	6480	25536	25536	has_gap	15.02	3.45
0033:	38912	54	85	6613	6613	25536	25536	has_gap	20.49	11.29
0033:	524304	55	85	6665	6665	25536	25536	keep	41.37	30.82
0033:	38912	56	85	6706	6706	25536	25536	keep	31.00	26.84
0033:	318896	57	85	6786	6786	25536	25536	has_gap	47.95	42.00
0033:	16	58	85	6855	6855	25536	25536	keep	49.48	45.49
0033:	38912	59	85	6887	6887	25536	25536	keep	31.37	34.58
0033:	786720	60	85	6950	6950	25536	25536	has_gap	14.62	2.33
0033:	17408	61	85	6959	6959	25536	25536	has_gap	10.35	3.97
0033:	128	62	85	6962	6962	25536	25536	has_gap	11.16	5.69
0033:	131072	63	85	6965	6965	25536	25536	has_gap	10.68	5.88
0033:	16	64	85	7023	7023	25536	25536	has_gap	37.77	34.61
0033:	16	65	85	7184	7184	25536	25536	has_gap	39.61	30.92
0033:	301344	66	85	7209	7209	25536	25536	has_gap	35.55	29.35
0033:	38912	67	85	7286	7286	25536	25536	has_gap	18.93	13.65
0033:	16	68	85	7416	7416	25536	25536	has_gap	17.27	9.54
0033:	38912	69	85	7443	7443	25536	25536	keep	40.73	36.99
0033:	16	70	85	7518	7518	25536	25536	has_gap	18.84	8.58
0033:	122241	71	85	7521	7521	25536	25536	has_gap	18.68	9.18
0033:	16	72	85	7596	7596	25536	25536	has_gap	24.19	14.37
0033:	34816	73	85	7634	7634	25536	25536	keep	27.78	29.44
0033:	4096	74	85	7638	7638	25536	25536	has_gap	27.10	24.89
0033:	4096	75	85	7642	7642	25536	25536	has_gap	28.65	25.50
0033:	16	76	85	7671	7671	25536	25536	keep	19.33	16.48
0033:	825376	77	85	7737	7737	25536	25536	has_gap	36.25	36.73
0033:	16	78	85	7740	7740	25536	25536	has_gap	36.91	34.10
0033:	16	79	85	7956	7956	25536	25536	has_gap	38.01	14.20
0033:	3005705	80	85	8001	8001	25536	25536	has_gap	43.75	33.55
0033:	38928	81	85	8097	8097	25536	25536	has_gap	48.44	38.67
0033:	2573737	82	85	8167	8167	25536	25536	has_gap	38.16	18.79
0033:	16	83	85	8205	8205	25536	25536	has_gap	19.86	8.11
0033:	38916	84	85	8221	8221	25536	25536	has_gap	17.72	8.54
0033:	16	85	85	8382	8382	25536	25536	has_gap	16.67	5.26
0034:	4	1	37	699	699	10893	10893	has_gap	0.00	0.00
0034:	4	2	37	706	706	10893	10893	has_gap	0.00	0.00
0034:	825648	3	37	871	871	10893	10893	keep	30.52	23.29
0034:	16	4	37	947	947	10893	10893	has_gap	15.72	12.84
0034:	38912	5	37	1017	1017	10893	10893	keep	26.12	16.82
0034:	16	6	37	1112	1112	10893	10893	has_gap	14.71	8.54
0034:	38912	7	37	1124	1124	10893	10893	has_gap	10.92	5.26
0034:	4194304	8	37	1145	1145	10893	10893	has_gap	28.79	13.83
0034:	16653	9	37	1154	1154	10893	10893	has_gap	35.19	12.40
0034:	38912	10	37	1185	1185	10893	10893	has_gap	18.76	7.81
0034:	524288	11	37	1409	1409	10893	10893	has_gap	17.28	8.92
0034:	39168	12	37	1445	1445	10893	10893	has_gap	12.89	6.00
0034:	214157	13	37	1463	1463	10893	10893	has_gap	21.48	4.89
0034:	262176	14	37	1672	1672	10893	10893	has_gap	38.73	27.99
0034:	38944	15	37	1711	1711	10893	10893	keep	46.67	30.85
0034:	301104	16	37	1812	1812	10893	10893	keep	30.03	21.91
0034:	524288	17	37	1984	1984	10893	10893	has_gap	43.46	29.81
0034:	16	18	37	2006	2006	10893	10893	keep	48.85	33.67
0034:	38928	19	37	2130	2130	10893	10893	keep	66.67	60.33
0034:	301088	20	37	2244	2244	10893	10893	has_gap	33.57	21.62
0034:	524288	21	37	2247	2247	10893	10893	has_gap	32.50	22.63
0034:	36864	22	37	2287	2287	10893	10893	has_gap	12.09	6.76
0034:	2048	23	37	2359	2359	10893	10893	has_gap	30.86	8.90
0034:	16	24	37	2373	2373	10893	10893	has_gap	45.93	37.92
0034:	301360	25	37	2517	2517	10893	10893	keep	59.15	55.56
0034:	38912	26	37	2556	2556	10893	10893	has_gap	35.44	30.86
0034:	16	27	37	2652	2652	10893	10893	has_gap	22.71	15.36
0034:	38912	28	37	2678	2678	10893	10893	has_gap	24.25	7.15
0034:	16	29	37	2748	2748	10893	10893	has_gap	40.93	35.14
0034:	4495648	30	37	2805	2805	10893	10893	has_gap	25.24	12.69
0034:	16	31	37	2808	2808	10893	10893	has_gap	31.13	19.18
0034:	16	32	37	2850	2850	10893	10893	keep	40.09	32.84
0034:	524288	33	37	2969	2969	10893	10893	has_gap	18.79	8.09
0034:	38912	34	37	2972	2972	10893	10893	has_gap	18.53	8.86
0034:	301104	35	37	3032	3032	10893	10893	keep	58.11	58.62
0034:	7200188	36	37	3285	3285	10893	10893	has_gap	43.61	23.76
0034:	262144	37	37	3506	3506	10893	10893	has_gap	18.62	5.63
0035:	2229389	1	53	318	318	14019	14019	has_gap	38.60	27.00
0035:	38912	2	53	546	546	14019	14019	has_gap	29.23	13.06
0035:	9	3	53	562	562	14019	14019	has_gap	37.06	14.77
0035:	4981033	4	53	722	722	14019	14019	has_gap	38.53	34.23
0035:	4	5	53	751	751	14019	14019	has_gap	60.48	49.69
0035:	256	6	53	790	790	14019	14019	has_gap	55.67	39.55
0035:	9	7	53	793	793	14019	14019	has_gap	48.76	38.66
0035:	38912	8	53	826	826	14019	14019	keep	47.22	43.04
0035:	4980781	9	53	851	851	14019	14019	keep	42.56	35.91
0035:	256	10	53	909	909	14019	14019	keep	63.21	53.20
0035:	262144	11	53	962	962	14019	14019	has_gap	48.29	34.68
0035:	37120	12	53	1022	1022	14019	14019	has_gap	73.99	34.73
0035:	2048	13	53	1058	1058	14019	14019	has_gap	49.25	19.19
0035:	1024	14	53	1208	1208	14019	14019	has_gap	35.29	28.21
0035:	8388608	15	53	1254	1254	14019	14019	has_gap	39.49	12.10
0035:	256	16	53	1317	1317	14019	14019	has_gap	31.58	10.38
0035:	262176	17	53	1320	1320	14019	14019	has_gap	33.48	13.26
0035:	38912	18	53	1395	1395	14019	14019	has_gap	52.70	48.61
0035:	4194605	19	53	1490	1490	14019	14019	has_gap	43.33	23.64
0035:	8388608	20	53	1529	1529	14019	14019	has_gap	34.00	14.93
0035:	16	21	53	1541	1541	14019	14019	has_gap	46.65	42.74
0035:	262144	22	53	1563	1563	14019	14019	has_gap	40.09	39.03
0035:	38912	23	53	1633	1633	14019	14019	has_gap	35.46	13.70
0035:	524288	24	53	1683	1683	14019	14019	keep	40.30	35.85
0035:	16	25	53	2032	2032	14019	14019	has_gap	15.15	0.47
0035:	38912	26	53	2116	2116	14019	14019	has_gap	13.27	6.71
0035:	16	27	53	2169	2169	14019	14019	keep	50.06	45.47
0035:	262144	28	53	2233	2233	14019	14019	has_gap	16.22	5.59
0035:	12585248	29	53	2236	2236	14019	14019	has_gap	15.88	5.30
0035:	2048	30	53	2284	2284	14019	14019	has_gap	0.00	0.00
0035:	36864	31	53	2380	2380	14019	14019	has_gap	42.00	25.28
0035:	16	32	53	2532	2532	14019	14019	has_gap	27.07	14.27
0035:	262144	33	53	2648	2648	14019	14019	keep	13.22	9.89
0035:	32	34	53	2672	2672	14019	14019	has_gap	11.50	5.98
0035:	256	35	53	2807	2807	14019	14019	has_gap	0.00	0.00
0035:	13107488	36	53	2900	2900	14019	14019	keep	15.70	11.55
0035:	262144	37	53	2969	2969	14019	14019	has_gap	14.94	8.15
0035:	262432	38	53	3258	3258	14019	14019	keep	57.33	51.90
0035:	36864	39	53	3291	3291	14019	14019	has_gap	43.36	39.50
0035:	38912	40	53	3386	3386	14019	14019	keep	53.11	47.00
0035:	4981037	41	53	3396	3396	14019	14019	keep	42.09	41.41
0035:	16	42	53	3420	3420	14019	14019	has_gap	17.22	11.15
0035:	38912	43	53	3526	3526	14019	14019	keep	63.15	57.98
0035:	262448	44	53	3570	3570	14019	14019	has_gap	29.27	7.46
0035:	262144	45	53	3731	3731	14019	14019	has_gap	68.93	70.25
0035:	786720	46	53	3788	3788	14019	14019	has_gap	60.90	60.92
0035:	4981040	47	53	3876	3876	14019	14019	has_gap	45.68	31.52
0035:	524288	48	53	4104	4104	14019	14019	has_gap	43.63	39.23
0035:	16	49	53	4253	4253	14019	14019	has_gap	14.08	2.49
0035:	524288	50	53	4281	4281	14019	14019	keep	32.48	30.30
0035:	262144	51	53	4353	4353	14019	14019	has_gap	26.63	25.04
0035:	524288	52	53	4441	4441	14019	14019	has_gap	24.52	19.73
0035:	524288	53	53	4508	4508	14019	14019	has_gap	5.88	0.00
0036:	4	1	67	178	178	15987	15987	has_gap	0.00	0.00
0036:	4	2	67	211	211	15987	15987	has_gap	17.54	1.89
0036:	4	3	67	292	292	15987	15987	has_gap	26.41	13.86
0036:	16	4	67	387	387	15987	15987	has_gap	15.47	4.27
0036:	38912	5	67	402	402	15987	15987	has_gap	12.33	1.65
0036:	128	6	67	428	428	15987	15987	has_gap	8.80	3.02
0036:	262176	7	67	429	429	15987	15987	has_gap	9.80	3.42
0036:	82944	8	67	431	431	15987	15987	has_gap	8.76	3.18
0036:	32	9	67	648	648	15987	15987	has_gap	24.90	12.81
0036:	825600	10	67	660	660	15987	15987	has_gap	33.13	18.33
0036:	301088	11	67	808	808	15987	15987	has_gap	21.95	11.16
0036:	39200	12	67	895	895	15987	15987	has_gap	38.38	18.08
0036:	16	13	67	922	922	15987	15987	has_gap	78.25	60.98
0036:	2048	14	67	1044	1044	15987	15987	has_gap	40.66	18.00
0036:	36864	15	67	1053	1053	15987	15987	has_gap	34.68	14.58
0036:	36864	16	67	1156	1156	15987	15987	has_gap	17.47	5.56
0036:	524288	17	67	1287	1287	15987	15987	has_gap	56.75	41.81
0036:	38912	18	67	1301	1301	15987	15987	has_gap	62.10	58.07
0036:	38912	19	67	1467	1467	15987	15987	has_gap	16.33	10.08
0036:	2097152	20	67	1569	1569	15987	15987	has_gap	42.13	39.14
0036:	825632	21	67	1624	1624	15987	15987	has_gap	55.81	31.20
0036:	262176	22	67	1655	1655	15987	15987	has_gap	82.53	74.46
0036:	2572717	23	67	1792	1792	15987	15987	has_gap	13.00	8.28
0036:	2398221	24	67	1885	1885	15987	15987	keep	49.22	49.32
0036:	38912	25	67	2113	2113	15987	15987	has_gap	15.34	6.69
0036:	36864	26	67	2213	2213	15987	15987	has_gap	11.65	8.34
0036:	2048	27	67	2216	2216	15987	15987	has_gap	11.21	7.20
0036:	38912	28	67	2444	2444	15987	15987	has_gap	9.71	5.06
0036:	262176	29	67	2545	2545	15987	15987	has_gap	16.09	10.12
0036:	38912	30	67	2554	2554	15987	15987	has_gap	15.15	5.17
0036:	256	31	67	2594	2594	15987	15987	has_gap	11.51	8.59
0036:	2136064	32	67	2673	2673	15987	15987	has_gap	12.20	4.61
0036:	9	33	67	2700	2700	15987	15987	has_gap	32.94	19.59
0036:	38912	34	67	2769	2769	15987	15987	has_gap	30.50	14.62
0036:	4	35	67	2865	2865	15987	15987	has_gap	32.97	18.64
0036:	2153613	36	67	2911	2911	15987	15987	has_gap	22.60	12.58
0036:	38912	37	67	3042	3042	15987	15987	keep	72.61	71.39
0036:	301344	38	67	3116	3116	15987	15987	has_gap	21.71	13.94
0036:	38912	39	67	3207	3207	15987	15987	has_gap	44.23	32.88
0036:	2547117	40	67	3287	3287	15987	15987	keep	45.59	38.17
0036:	38912	41	67	3518	3518	15987	15987	has_gap	24.53	11.00
0036:	2398509	42	67	3604	3604	15987	15987	has_gap	26.19	10.50
0036:	2136109	43	67	3774	3774	15987	15987	has_gap	57.63	22.60
0036:	256	44	67	3804	3804	15987	15987	has_gap	89.78	44.29
0036:	38912	45	67	3931	3931	15987	15987	has_gap	24.95	22.52
0036:	262144	46	67	3968	3968	15987	15987	keep	26.74	20.87
0036:	37152	47	67	4044	4044	15987	15987	keep	22.64	19.08
0036:	2048	48	67	4052	4052	15987	15987	keep	28.70	23.42
0036:	262413	49	67	4108	4108	15987	15987	keep	42.00	31.94
0036:	301344	50	67	4258	4258	15987	15987	keep	30.52	22.14
0036:	38912	51	67	4323	4323	15987	15987	keep	31.94	30.23
0036:	301056	52	67	4386	4386	15987	15987	has_gap	33.12	27.91
0036:	32	53	67	4392	4392	15987	15987	has_gap	23.28	17.12
0036:	38912	54	67	4453	4453	15987	15987	keep	28.26	20.85
0036:	262432	55	67	4564	4564	15987	15987	has_gap	33.67	7.74
0036:	38912	56	67	4576	4576	15987	15987	has_gap	26.02	9.41
0036:	16	57	67	4703	4703	15987	15987	has_gap	67.95	24.71
0036:	301344	58	67	4766	4766	15987	15987	keep	44.74	36.42
0036:	16	59	67	4829	4829	15987	15987	keep	65.59	54.06
0036:	563488	60	67	4903	4903	15987	15987	has_gap	20.92	11.84
0036:	262144	61	67	4980	4980	15987	15987	has_gap	26.28	25.19
0036:	524288	62	67	5061	5061	15987	15987	has_gap	11.48	4.78
0036:	2048	63	67	5064	5064	15987	15987	has_gap	11.07	3.80
0036:	36864	64	67	5067	5067	15987	15987	has_gap	10.48	3.31
0036:	36864	65	67	5143	5143	15987	15987	has_gap	17.32	9.35
0036:	2048	66	67	5158	5158	15987	15987	has_gap	13.39	3.62
0036:	524288	67	67	5240	5240	15987	15987	has_gap	18.90	10.71
0037:	524288	1	8	72	72	2472	2472	has_gap	35.02	18.10
0037:	2180237	2	8	92	92	2472	2472	has_gap	50.74	16.62
0037:	131072	3	8	166	166	2472	2472	has_gap	50.08	30.48
0037:	30183472	4	8	174	174	2472	2472	has_gap	61.03	48.76
0037:	65536	5	8	252	252	2472	2472	has_gap	56.64	47.67
0037:	13146384	6	8	281	281	2472	2472	has_gap	77.95	58.25
0037:	3071421	7	8	384	384	2472	2472	has_gap	66.01	59.65
0037:	7117117	8	8	696	696	2472	2472	keep	76.48	73.34
0038:	38912	1	33	147	147	10323	10323	has_gap	31.22	17.63
0038:	256	2	33	177	177	10323	10323	has_gap	57.02	52.75
0038:	563200	3	33	207	207	10323	10323	has_gap	44.70	34.44
0038:	38912	4	33	321	321	10323	10323	has_gap	23.08	9.46
0038:	262432	5	33	327	327	10323	10323	has_gap	18.38	3.68
0038:	524288	6	33	330	330	10323	10323	has_gap	19.53	3.13
0038:	38912	7	33	699	699	10323	10323	has_gap	33.57	21.04
0038:	786464	8	33	783	783	10323	10323	keep	26.64	17.48
0038:	2311309	9	33	1002	1002	10323	10323	has_gap	38.75	16.43
0038:	38912	10	33	1146	1146	10323	10323	has_gap	23.04	4.37
0038:	786432	11	33	1161	1161	10323	10323	has_gap	24.18	8.18
0038:	288	12	33	1164	1164	10323	10323	has_gap	24.92	8.89
0038:	38912	13	33	1220	1220	10323	10323	has_gap	29.96	19.35
0038:	262144	14	33	1267	1267	10323	10323	has_gap	27.05	19.71
0038:	38912	15	33	1269	1269	10323	10323	has_gap	30.33	22.84
0038:	301088	16	33	1331	1331	10323	10323	keep	60.74	59.13
0038:	38912	17	33	1382	1382	10323	10323	has_gap	22.04	14.47
0038:	38912	18	33	1646	1646	10323	10323	has_gap	30.13	27.26
0038:	825632	19	33	1778	1778	10323	10323	has_gap	61.04	50.17
0038:	128	20	33	1805	1805	10323	10323	has_gap	37.50	24.01
0038:	38912	21	33	1877	1877	10323	10323	keep	40.85	39.44
0038:	38912	22	33	2471	2471	10323	10323	has_gap	23.55	10.47
0038:	279840	23	33	2477	2477	10323	10323	has_gap	34.33	19.43
0038:	128	24	33	2600	2600	10323	10323	has_gap	37.18	25.86
0038:	38912	25	33	2616	2616	10323	10323	has_gap	48.69	27.81
0038:	524288	26	33	2688	2688	10323	10323	has_gap	32.67	20.37
0038:	4194304	27	33	2697	2697	10323	10323	has_gap	26.94	13.68
0038:	38912	28	33	2703	2703	10323	10323	has_gap	26.99	11.00
0038:	2097152	29	33	2808	2808	10323	10323	keep	41.79	32.87
0038:	825632	30	33	3161	3161	10323	10323	has_gap	36.92	30.79
0038:	524288	31	33	3237	3237	10323	10323	has_gap	41.70	30.65
0038:	38912	32	33	3238	3238	10323	10323	has_gap	44.18	34.84
0038:	1024	33	33	3300	3300	10323	10323	has_gap	20.18	4.60
0039:	2311309	1	56	538	538	11697	11697	has_gap	44.61	7.50
0039:	256	2	56	573	573	11697	11697	has_gap	19.62	5.78
0039:	32	3	56	605	605	11697	11697	has_gap	49.62	6.27
0039:	197773	4	56	629	629	11697	11697	has_gap	61.94	5.02
0039:	36864	5	56	663	663	11697	11697	has_gap	38.76	13.26
0039:	16384	6	56	672	672	11697	11697	has_gap	34.27	8.65
0039:	256	7	56	852	852	11697	11697	has_gap	17.85	2.95
0039:	32	8	56	884	884	11697	11697	has_gap	16.04	3.51
0039:	524288	9	56	915	915	11697	11697	has_gap	18.90	2.86
0039:	4194304	10	56	921	921	11697	11697	has_gap	21.96	4.38
0039:	16	11	56	955	955	11697	11697	has_gap	71.61	58.15
0039:	16	12	56	1161	1161	11697	11697	has_gap	20.06	7.84
0039:	36864	13	56	1239	1239	11697	11697	has_gap	19.32	7.61
0039:	2048	14	56	1243	1243	11697	11697	has_gap	19.34	9.30
0039:	16	15	56	1257	1257	11697	11697	has_gap	21.09	6.46
0039:	4194349	16	56	1260	1260	11697	11697	has_gap	23.01	6.23
0039:	256	17	56	1416	1416	11697	11697	has_gap	13.34	7.52
0039:	16	18	56	1458	1458	11697	11697	has_gap	35.80	13.90
0039:	38912	19	56	1509	1509	11697	11697	has_gap	34.26	17.80
0039:	16	20	56	1573	1573	11697	11697	has_gap	45.52	22.41
0039:	5019648	21	56	1689	1689	11697	11697	has_gap	40.99	35.39
0039:	32	22	56	1905	1905	11697	11697	has_gap	33.36	28.27
0039:	16	23	56	1908	1908	11697	11697	has_gap	33.01	30.19
0039:	825376	24	56	2037	2037	11697	11697	keep	30.48	22.35
0039:	16	25	56	2083	2083	11697	11697	keep	34.11	26.59
0039:	38912	26	56	2131	2131	11697	11697	keep	30.67	25.55
0039:	262176	27	56	2148	2148	11697	11697	has_gap	48.44	41.51
0039:	2048	28	56	2151	2151	11697	11697	has_gap	50.24	44.06
0039:	16	29	56	2241	2241	11697	11697	keep	51.88	48.21
0039:	301344	30	56	2267	2267	11697	11697	keep	39.93	28.49
0039:	16	31	56	2292	2292	11697	11697	keep	55.30	50.17
0039:	16	32	56	2424	2424	11697	11697	has_gap	31.77	14.10
0039:	299136	33	56	2427	2427	11697	11697	has_gap	34.76	13.01
0039:	32	34	56	2445	2445	11697	11697	has_gap	33.81	10.92
0039:	2048	35	56	2455	2455	11697	11697	has_gap	30.25	17.21
0039:	16	36	56	2550	2550	11697	11697	has_gap	53.28	40.45
0039:	38912	37	56	2553	2553	11697	11697	has_gap	55.48	43.84
0039:	2097152	38	56	2556	2556	11697	11697	has_gap	50.33	42.51
0039:	262176	39	56	2562	2562	11697	11697	has_gap	48.60	43.29
0039:	256	40	56	2583	2583	11697	11697	has_gap	32.54	24.32
0039:	16	41	56	2675	2675	11697	11697	has_gap	24.53	10.42
0039:	262144	42	56	2700	2700	11697	11697	has_gap	31.00	13.82
0039:	256	43	56	2703	2703	11697	11697	has_gap	27.34	10.51
0039:	32	44	56	2715	2715	11697	11697	has_gap	30.66	10.82
0039:	38912	45	56	2730	2730	11697	11697	has_gap	25.97	8.11
0039:	4	46	56	2830	2830	11697	11697	has_gap	19.53	2.94
0039:	262144	47	56	2899	2899	11697	11697	has_gap	19.10	5.11
0039:	262144	48	56	3102	3102	11697	11697	has_gap	14.29	0.13
0039:	524288	49	56	3165	3165	11697	11697	keep	9.73	6.96
0039:	39056	50	56	3253	3253	11697	11697	has_gap	27.46	4.11
0039:	16	51	56	3312	3312	11697	11697	has_gap	52.07	45.36
0039:	786480	52	56	3365	3365	11697	11697	has_gap	34.78	28.88
0039:	4	53	56	3384	3384	11697	11697	has_gap	22.56	9.29
0039:	38912	54	56	3657	3657	11697	11697	has_gap	44.59	37.03
0039:	16	55	56	3696	3696	11697	11697	keep	58.03	47.57
0039:	262176	56	56	3753	3753	11697	11697	has_gap	36.44	29.69
0040:	4096	1	37	20	20	4845	4845	has_gap	100.00	0.00
0040:	2048	2	37	59	59	4845	4845	has_gap	15.17	2.31
0040:	4096	3	37	62	62	4845	4845	has_gap	14.38	2.85
0040:	16777216	4	37	110	110	4845	4845	has_gap	22.55	8.24
0040:	2163725	5	37	113	113	4845	4845	has_gap	23.00	8.59
0040:	825648	6	37	186	186	4845	4845	has_gap	20.93	11.93
0040:	8388608	7	37	215	215	4845	4845	has_gap	47.15	39.96
0040:	2163725	8	37	221	221	4845	4845	has_gap	61.26	58.99
0040:	4	9	37	227	227	4845	4845	has_gap	80.56	77.73
0040:	16384	10	37	248	248	4845	4845	has_gap	86.83	84.76
0040:	38912	11	37	267	267	4845	4845	has_gap	75.74	66.04
0040:	256	12	37	274	274	4845	4845	has_gap	71.59	61.69
0040:	66569	13	37	310	310	4845	4845	has_gap	72.95	71.84
0040:	16384	14	37	338	338	4845	4845	has_gap	95.46	91.04
0040:	301360	15	37	353	353	4845	4845	keep	71.48	66.66
0040:	825632	16	37	461	461	4845	4845	keep	41.74	38.78
0040:	38912	17	37	505	505	4845	4845	keep	48.70	46.08
0040:	38912	18	37	570	570	4845	4845	has_gap	44.23	31.87
0040:	16	19	37	583	583	4845	4845	has_gap	25.90	12.21
0040:	262413	20	37	649	649	4845	4845	has_gap	84.91	80.17
0040:	256	21	37	708	708	4845	4845	keep	59.21	54.51
0040:	38912	22	37	729	729	4845	4845	has_gap	32.54	18.79
0040:	16	23	37	825	825	4845	4845	has_gap	37.34	24.11
0040:	262400	24	37	883	883	4845	4845	has_gap	23.02	7.80
0040:	38912	25	37	889	889	4845	4845	has_gap	24.06	9.81
0040:	16	26	37	945	945	4845	4845	keep	47.52	45.18
0040:	16	27	37	1008	1008	4845	4845	keep	63.76	65.06
0040:	38912	28	37	1009	1009	4845	4845	keep	64.44	65.49
0040:	825600	29	37	1063	1063	4845	4845	keep	60.44	62.60
0040:	38912	30	37	1100	1100	4845	4845	keep	40.04	32.30
0040:	16	31	37	1151	1151	4845	4845	keep	48.63	47.57
0040:	256	32	37	1152	1152	4845	4845	keep	47.61	47.09
0040:	38912	33	37	1203	1203	4845	4845	keep	54.91	47.57
0040:	16	34	37	1278	1278	4845	4845	has_gap	37.58	22.55
0040:	2922784	35	37	1310	1310	4845	4845	has_gap	38.00	18.00
0040:	38912	36	37	1374	1374	4845	4845	has_gap	49.10	35.78
0040:	38912	37	37	1429	1429	4845	4845	has_gap	41.34	19.38
0041:	38912	1	26	332	332	4722	4722	has_gap	25.48	15.20
0041:	256	2	26	366	366	4722	4722	has_gap	83.39	43.38
0041:	65536	3	26	370	370	4722	4722	has_gap	100.00	44.44
0041:	148621	4	26	406	406	4722	4722	has_gap	49.33	21.69
0041:	2097165	5	26	422	422	4722	4722	has_gap	36.35	15.99
0041:	65536	6	26	468	468	4722	4722	has_gap	54.48	31.29
0041:	38928	7	26	482	482	4722	4722	keep	64.67	57.30
0041:	301360	8	26	548	548	4722	4722	has_gap	42.23	36.35
0041:	16	9	26	595	595	4722	4722	keep	79.70	78.59
0041:	301373	10	26	627	627	4722	4722	has_gap	60.54	40.49
0041:	16	11	26	732	732	4722	4722	has_gap	40.10	28.73
0041:	825392	12	26	818	818	4722	4722	has_gap	66.71	44.70
0041:	16	13	26	898	898	4722	4722	keep	47.96	48.28
0041:	38912	14	26	927	927	4722	4722	keep	61.94	55.26
0041:	17536	15	26	943	943	4722	4722	has_gap	57.52	42.30
0041:	2097213	16	26	1002	1002	4722	4722	keep	48.21	47.71
0041:	16	17	26	1073	1073	4722	4722	keep	42.93	37.46
0041:	38912	18	26	1104	1104	4722	4722	keep	62.82	55.46
0041:	39184	19	26	1140	1140	4722	4722	has_gap	31.21	23.06
0041:	38912	20	26	1273	1273	4722	4722	has_gap	24.02	9.63
0041:	16	21	26	1381	1381	4722	4722	keep	93.52	85.19
0041:	13	22	26	1382	1382	4722	4722	keep	93.52	85.19
0041:	38912	23	26	1399	1399	4722	4722	keep	67.67	59.11
0041:	262176	24	26	1488	1488	4722	4722	has_gap	54.50	27.32
0041:	262144	25	26	1497	1497	4722	4722	has_gap	53.91	28.52
0041:	83085	26	26	1508	1508	4722	4722	has_gap	52.21	32.97
0042:	524288	1	31	52	52	5700	5700	has_gap	29.23	3.38
0042:	36873	2	31	91	91	5700	5700	has_gap	28.48	18.46
0042:	524304	3	31	94	94	5700	5700	has_gap	35.99	26.03
0042:	4	4	31	115	115	5700	5700	has_gap	53.02	50.41
0042:	38912	5	31	171	171	5700	5700	has_gap	9.09	1.81
0042:	16	6	31	246	246	5700	5700	has_gap	42.89	31.54
0042:	563232	7	31	329	329	5700	5700	has_gap	36.55	23.41
0042:	38912	8	31	586	586	5700	5700	has_gap	16.95	14.35
0042:	32	9	31	628	628	5700	5700	has_gap	18.40	5.37
0042:	39216	10	31	673	673	5700	5700	has_gap	49.07	49.11
0042:	38912	11	31	703	703	5700	5700	has_gap	10.10	3.64
0042:	16	12	31	849	849	5700	5700	has_gap	50.95	31.39
0042:	38912	13	31	855	855	5700	5700	has_gap	54.19	30.19
0042:	256	14	31	879	879	5700	5700	has_gap	31.48	12.78
0042:	16	15	31	905	905	5700	5700	has_gap	46.30	32.29
0042:	563232	16	31	948	948	5700	5700	has_gap	45.39	45.27
0042:	16	17	31	951	951	5700	5700	keep	43.70	47.42
0042:	256	18	31	952	952	5700	5700	keep	41.96	42.72
0042:	38928	19	31	1008	1008	5700	5700	has_gap	57.51	52.17
0042:	128	20	31	1042	1042	5700	5700	has_gap	23.27	15.18
0042:	825392	21	31	1122	1122	5700	5700	keep	45.03	42.64
0042:	131072	22	31	1134	1134	5700	5700	has_gap	29.48	19.65
0042:	256	23	31	1313	1313	5700	5700	has_gap	30.44	30.52
0042:	16	24	31	1355	1355	5700	5700	has_gap	70.89	69.33
0042:	524288	25	31	1395	1395	5700	5700	has_gap	65.08	37.73
0042:	32	26	31	1404	1404	5700	5700	has_gap	74.17	30.19
0042:	6592512	27	31	1450	1450	5700	5700	has_gap	59.06	30.05
0042:	256	28	31	1452	1452	5700	5700	has_gap	52.97	25.53
0042:	38928	29	31	1496	1496	5700	5700	has_gap	45.25	32.06
0042:	524288	30	31	1503	1503	5700	5700	has_gap	30.34	18.93
0042:	2097152	31	31	1714	1714	5700	5700	has_gap	26.32	0.26
0043:	4	1	45	91	91	8199	8199	has_gap	0.00	0.00
0043:	4	2	45	198	198	8199	8199	has_gap	24.66	1.28
0043:	256	3	45	232	232	8199	8199	has_gap	14.63	5.65
0043:	524288	4	45	235	235	8199	8199	has_gap	14.16	5.45
0043:	36864	5	45	277	277	8199	8199	has_gap	18.19	4.03
0043:	786432	6	45	312	312	8199	8199	has_gap	21.34	5.33
0043:	16	7	45	316	316	8199	8199	has_gap	23.23	6.30
0043:	1048576	8	45	338	338	8199	8199	has_gap	33.33	7.28
0043:	2097152	9	45	344	344	8199	8199	has_gap	31.33	5.07
0043:	9127053	10	45	407	407	8199	8199	has_gap	61.35	30.51
0043:	16	11	45	419	419	8199	8199	has_gap	53.58	31.68
0043:	2114573	12	45	421	421	8199	8199	has_gap	54.16	31.68
0043:	3136669	13	45	484	484	8199	8199	has_gap	46.34	31.63
0043:	16	14	45	570	570	8199	8199	has_gap	59.48	39.12
0043:	515245	15	45	582	582	8199	8199	has_gap	45.03	28.98
0043:	16	16	45	655	655	8199	8199	has_gap	53.48	43.24
0043:	1039789	17	45	674	674	8199	8199	has_gap	49.88	37.42
0043:	32768	18	45	705	705	8199	8199	has_gap	43.40	25.88
0043:	16	19	45	726	726	8199	8199	has_gap	36.02	22.46
0043:	32768	20	45	744	744	8199	8199	has_gap	34.79	22.06
0043:	777357	21	45	819	819	8199	8199	keep	34.55	30.21
0043:	16	22	45	858	858	8199	8199	has_gap	57.13	36.02
0043:	825632	23	45	925	925	8199	8199	has_gap	26.85	7.41
0043:	16	24	45	986	986	8199	8199	has_gap	31.25	27.11
0043:	908461	25	45	1002	1002	8199	8199	has_gap	49.59	31.96
0043:	38912	26	45	1088	1088	8199	8199	has_gap	42.05	32.70
0043:	16	27	45	1116	1116	8199	8199	has_gap	24.11	12.20
0043:	262144	28	45	1139	1139	8199	8199	has_gap	21.21	6.36
0043:	1048576	29	45	1144	1144	8199	8199	has_gap	16.80	6.29
0043:	563200	30	45	1211	1211	8199	8199	has_gap	25.03	13.30
0043:	16	31	45	1212	1212	8199	8199	has_gap	25.03	10.88
0043:	563200	32	45	1302	1302	8199	8199	has_gap	36.79	17.88
0043:	16	33	45	1411	1411	8199	8199	has_gap	31.44	13.08
0043:	214157	34	45	1479	1479	8199	8199	has_gap	34.01	20.76
0043:	288	35	45	1502	1502	8199	8199	has_gap	29.73	20.54
0043:	32	36	45	1557	1557	8199	8199	has_gap	21.63	4.24
0043:	4	37	45	1558	1558	8199	8199	has_gap	22.87	4.64
0043:	8	38	45	1568	1568	8199	8199	has_gap	21.12	1.51
0043:	4	39	45	1666	1666	8199	8199	has_gap	11.11	0.00
0043:	1024	40	45	1835	1835	8199	8199	has_gap	54.55	1.45
0043:	12	41	45	1981	1981	8199	8199	has_gap	18.52	0.00
0043:	1024	42	45	2169	2169	8199	8199	has_gap	3.45	0.00
0043:	1024	43	45	2286	2286	8199	8199	has_gap	29.03	0.00
0043:	1024	44	45	2401	2401	8199	8199	has_gap	0.00	0.00
0043:	1024	45	45	2473	2473	8199	8199	has_gap	13.04	0.00
0044:	65536	1	53	95	95	10914	10914	has_gap	34.41	7.41
0044:	16	2	53	186	186	10914	10914	has_gap	67.36	53.42
0044:	262432	3	53	187	187	10914	10914	has_gap	60.21	45.51
0044:	1	4	53	274	274	10914	10914	has_gap	32.54	3.89
0044:	6292621	5	53	355	355	10914	10914	has_gap	22.94	5.31
0044:	792880	6	53	462	462	10914	10914	has_gap	48.48	37.33
0044:	792624	7	53	632	632	10914	10914	has_gap	56.04	43.14
0044:	786448	8	53	703	703	10914	10914	has_gap	86.96	52.63
0044:	32	9	53	723	723	10914	10914	has_gap	46.14	33.16
0044:	2889776	10	53	895	895	10914	10914	has_gap	39.90	29.48
0044:	2048	11	53	975	975	10914	10914	has_gap	13.10	7.94
0044:	4096	12	53	981	981	10914	10914	has_gap	13.74	9.02
0044:	786480	13	53	1056	1056	10914	10914	has_gap	39.20	26.81
0044:	786432	14	53	1146	1146	10914	10914	has_gap	65.02	39.71
0044:	4096	15	53	1194	1194	10914	10914	has_gap	42.79	15.31
0044:	2048	16	53	1198	1198	10914	10914	has_gap	40.23	12.38
0044:	262192	17	53	1327	1327	10914	10914	has_gap	28.00	18.53
0044:	36864	18	53	1440	1440	10914	10914	has_gap	30.36	12.65
0044:	2048	19	53	1456	1456	10914	10914	has_gap	20.97	5.49
0044:	786736	20	53	1547	1547	10914	10914	has_gap	71.39	58.70
0044:	262144	21	53	1551	1551	10914	10914	has_gap	58.17	45.80
0044:	38912	22	53	1584	1584	10914	10914	has_gap	28.06	13.49
0044:	38912	23	53	1743	1743	10914	10914	keep	70.79	66.39
0044:	16	24	53	1797	1797	10914	10914	keep	74.30	68.52
0044:	38912	25	53	1896	1896	10914	10914	has_gap	29.97	12.10
0044:	262144	26	53	1973	1973	10914	10914	has_gap	74.42	67.85
0044:	48	27	53	1987	1987	10914	10914	keep	84.48	83.20
0044:	38912	28	53	2046	2046	10914	10914	keep	86.64	85.10
0044:	262448	29	53	2056	2056	10914	10914	keep	94.59	93.51
0044:	38912	30	53	2148	2148	10914	10914	keep	90.64	86.52
0044:	16	31	53	2182	2182	10914	10914	keep	85.33	75.03
0044:	38912	32	53	2213	2213	10914	10914	keep	77.37	71.67
0044:	262448	33	53	2235	2235	10914	10914	keep	64.12	62.19
0044:	38912	34	53	2298	2298	10914	10914	keep	68.76	56.61
0044:	262448	35	53	2342	2342	10914	10914	keep	59.52	54.13
0044:	16	36	53	2397	2397	10914	10914	keep	60.85	52.85
0044:	38912	37	53	2426	2426	10914	10914	keep	76.22	71.37
0044:	16	38	53	2503	2503	10914	10914	has_gap	45.78	32.01
0044:	38912	39	53	2519	2519	10914	10914	keep	59.30	52.50
0044:	262160	40	53	2615	2615	10914	10914	keep	69.33	59.87
0044:	38912	41	53	2676	2676	10914	10914	has_gap	34.81	23.23
0044:	786736	42	53	2742	2742	10914	10914	has_gap	53.94	46.96
0044:	16	43	53	2805	2805	10914	10914	keep	76.39	75.76
0044:	256	44	53	2889	2889	10914	10914	keep	100.00	100.00
0044:	38912	45	53	2903	2903	10914	10914	keep	89.22	91.97
0044:	786480	46	53	2911	2911	10914	10914	keep	75.59	76.35
0044:	16	47	53	3025	3025	10914	10914	keep	50.11	42.47
0044:	38912	48	53	3090	3090	10914	10914	keep	45.79	31.42
0044:	16	49	53	3107	3107	10914	10914	has_gap	31.73	13.42
0044:	262448	50	53	3209	3209	10914	10914	keep	66.00	61.31
0044:	38912	51	53	3333	3333	10914	10914	keep	34.48	27.26
0044:	4	52	53	3490	3490	10914	10914	has_gap	31.33	17.07
0044:	36864	53	53	3495	3495	10914	10914	has_gap	36.20	13.42
0045:	8388608	1	56	29	29	13605	13605	has_gap	0.00	0.00
0045:	8	2	56	282	282	13605	13605	has_gap	41.91	11.39
0045:	2311300	3	56	300	300	13605	13605	has_gap	41.53	17.42
0045:	1	4	56	303	303	13605	13605	has_gap	38.18	17.93
0045:	792576	5	56	543	543	13605	13605	has_gap	39.56	31.98
0045:	256	6	56	594	594	13605	13605	has_gap	28.29	23.46
0045:	530432	7	56	644	644	13605	13605	has_gap	17.15	5.87
0045:	792864	8	56	716	716	13605	13605	has_gap	17.21	8.03
0045:	6144	9	56	792	792	13605	13605	has_gap	24.07	5.25
0045:	262432	10	56	874	874	13605	13605	has_gap	46.03	26.13
0045:	524288	11	56	888	888	13605	13605	has_gap	41.11	31.77
0045:	2048	12	56	1137	1137	13605	13605	has_gap	28.42	14.99
0045:	4096	13	56	1140	1140	13605	13605	has_gap	26.50	15.68
0045:	262432	14	56	1360	1360	13605	13605	has_gap	59.18	44.82
0045:	6144	15	56	1400	1400	13605	13605	has_gap	24.95	14.93
0045:	6144	16	56	1602	1602	13605	13605	has_gap	18.58	0.78
0045:	524288	17	56	1644	1644	13605	13605	has_gap	25.58	10.60
0045:	262176	18	56	1719	1719	13605	13605	has_gap	20.76	9.87
0045:	786720	19	56	1893	1893	13605	13605	has_gap	31.77	21.49
0045:	6144	20	56	1902	1902	13605	13605	has_gap	24.77	11.69
0045:	6144	21	56	2025	2025	13605	13605	has_gap	28.72	23.64
0045:	6144	22	56	2127	2127	13605	13605	has_gap	31.46	23.46
0045:	786720	23	56	2166	2166	13605	13605	has_gap	46.28	34.91
0045:	6144	24	56	2255	2255	13605	13605	has_gap	17.30	9.69
0045:	262400	25	56	2356	2356	13605	13605	has_gap	53.65	8.90
0045:	32	26	56	2413	2413	13605	13605	has_gap	19.23	6.03
0045:	6144	27	56	2565	2565	13605	13605	has_gap	26.88	15.98
0045:	2835593	28	56	2581	2581	13605	13605	has_gap	27.23	13.37
0045:	6144	29	56	2721	2721	13605	13605	has_gap	40.45	28.16
0045:	288	30	56	2741	2741	13605	13605	has_gap	38.30	34.67
0045:	262144	31	56	2801	2801	13605	13605	has_gap	61.58	55.09
0045:	6144	32	56	2819	2819	13605	13605	has_gap	39.44	22.71
0045:	16	33	56	2877	2877	13605	13605	has_gap	37.78	32.15
0045:	256	34	56	2886	2886	13605	13605	has_gap	42.82	33.15
0045:	6144	35	56	2919	2919	13605	13605	has_gap	24.14	11.94
0045:	16	36	56	3006	3006	13605	13605	has_gap	58.04	50.58
0045:	16	37	56	3123	3123	13605	13605	has_gap	33.83	23.07
0045:	6144	38	56	3224	3224	13605	13605	has_gap	46.34	34.03
0045:	16	39	56	3228	3228	13605	13605	has_gap	42.02	26.14
0045:	16	40	56	3324	3324	13605	13605	has_gap	35.67	22.94
0045:	262416	41	56	3387	3387	13605	13605	has_gap	47.28	31.57
0045:	16	42	56	3489	3489	13605	13605	has_gap	25.93	18.84
0045:	301344	43	56	3546	3546	13605	13605	has_gap	26.46	13.99
0045:	16	44	56	3702	3702	13605	13605	keep	27.12	21.97
0045:	2359341	45	56	3817	3817	13605	13605	has_gap	25.94	18.06
0045:	38912	46	56	3820	3820	13605	13605	has_gap	26.09	18.53
0045:	16	47	56	3906	3906	13605	13605	keep	27.82	23.20
0045:	38912	48	56	3946	3946	13605	13605	has_gap	36.80	20.10
0045:	16	49	56	4089	4089	13605	13605	has_gap	34.47	21.74
0045:	16	50	56	4200	4200	13605	13605	has_gap	37.52	34.22
0045:	301344	51	56	4206	4206	13605	13605	has_gap	33.62	29.30
0045:	38912	52	56	4254	4254	13605	13605	has_gap	38.14	19.82
0045:	38912	53	56	4353	4353	13605	13605	has_gap	28.62	26.59
0045:	16	54	56	4377	4377	13605	13605	has_gap	29.98	20.52
0045:	561165	55	56	4425	4425	13605	13605	has_gap	27.77	26.03
0045:	16384	56	56	4448	4448	13605	13605	has_gap	21.82	10.38
0047:	36864	1	17	135	135	5847	5847	has_gap	13.83	9.78
0047:	38912	2	17	315	315	5847	5847	has_gap	15.38	1.18
0047:	38912	3	17	378	378	5847	5847	has_gap	22.81	3.96
0047:	38912	4	17	409	409	5847	5847	has_gap	41.24	11.93
0047:	38912	5	17	489	489	5847	5847	has_gap	21.41	9.83
0047:	38912	6	17	575	575	5847	5847	has_gap	13.70	6.03
0047:	38912	7	17	765	765	5847	5847	has_gap	21.81	9.91
0047:	16	8	17	901	901	5847	5847	has_gap	18.64	10.30
0047:	38912	9	17	1156	1156	5847	5847	has_gap	57.98	42.73
0047:	262144	10	17	1367	1367	5847	5847	keep	34.00	31.99
0047:	38912	11	17	1385	1385	5847	5847	keep	38.52	26.69
0047:	16	12	17	1471	1471	5847	5847	keep	72.59	67.68
0047:	3005885	13	17	1591	1591	5847	5847	has_gap	43.42	29.78
0047:	1024	14	17	1729	1729	5847	5847	has_gap	50.52	38.79
0047:	262176	15	17	1737	1737	5847	5847	has_gap	62.58	29.18
0047:	1024	16	17	1768	1768	5847	5847	has_gap	29.06	2.36
0047:	131072	17	17	1843	1843	5847	5847	has_gap	22.22	0.00
0048:	4718880	1	59	127	127	11688	11688	has_gap	30.03	26.75
0048:	38912	2	59	130	130	11688	11688	has_gap	31.08	27.64
0048:	524288	3	59	166	166	11688	11688	has_gap	21.37	7.46
0048:	38912	4	59	196	196	11688	11688	has_gap	22.50	14.40
0048:	4194592	5	59	199	199	11688	11688	has_gap	22.46	14.82
0048:	16	6	59	208	208	11688	11688	has_gap	15.82	11.77
0048:	38912	7	59	331	331	11688	11688	has_gap	28.44	13.74
0048:	524333	8	59	349	349	11688	11688	has_gap	18.87	10.26
0048:	258	9	59	367	367	11688	11688	has_gap	14.68	8.45
0048:	512	10	59	376	376	11688	11688	has_gap	14.48	6.56
0048:	16	11	59	385	385	11688	11688	has_gap	16.44	4.38
0048:	32	12	59	388	388	11688	11688	has_gap	15.42	3.61
0048:	8388608	13	59	517	517	11688	11688	has_gap	7.43	0.20
0048:	4	14	59	526	526	11688	11688	has_gap	5.29	0.06
0048:	32	15	59	607	607	11688	11688	has_gap	7.41	0.02
0048:	8	16	59	637	637	11688	11688	has_gap	7.51	0.20
0048:	16384	17	59	638	638	11688	11688	has_gap	7.51	0.20
0048:	128	18	59	643	643	11688	11688	has_gap	5.85	0.21
0048:	1025	19	59	646	646	11688	11688	has_gap	6.10	0.22
0048:	4	20	59	655	655	11688	11688	has_gap	6.95	0.27
0048:	65536	21	59	679	679	11688	11688	has_gap	9.49	0.21
0048:	16777216	22	59	1156	1156	11688	11688	has_gap	27.33	12.59
0048:	8192	23	59	1168	1168	11688	11688	has_gap	22.59	14.66
0048:	524288	24	59	1186	1186	11688	11688	has_gap	13.87	9.49
0048:	524288	25	59	1221	1221	11688	11688	has_gap	9.76	1.81
0048:	524288	26	59	1236	1236	11688	11688	has_gap	11.75	3.15
0048:	16	27	59	1252	1252	11688	11688	has_gap	15.89	7.66
0048:	36864	28	59	1558	1558	11688	11688	has_gap	8.23	2.39
0048:	2048	29	59	1594	1594	11688	11688	has_gap	8.06	2.85
0048:	256	30	59	1733	1733	11688	11688	has_gap	17.32	1.55
0048:	36864	31	59	1814	1814	11688	11688	has_gap	13.44	1.44
0048:	2048	32	59	1840	1840	11688	11688	has_gap	11.80	3.20
0048:	256	33	59	1903	1903	11688	11688	has_gap	35.46	13.00
0048:	524288	34	59	1923	1923	11688	11688	has_gap	27.43	11.92
0048:	8388608	35	59	1936	1936	11688	11688	has_gap	20.79	6.25
0048:	214016	36	59	1939	1939	11688	11688	has_gap	21.80	5.46
0048:	262144	37	59	1992	1992	11688	11688	has_gap	33.33	0.00
0048:	262176	38	59	1999	1999	11688	11688	has_gap	33.33	0.00
0048:	13	39	59	2068	2068	11688	11688	has_gap	15.71	1.48
0048:	2097280	40	59	2086	2086	11688	11688	has_gap	20.81	4.06
0048:	16	41	59	2364	2364	11688	11688	has_gap	67.01	57.32
0048:	11312428	42	59	2368	2368	11688	11688	has_gap	75.08	62.73
0048:	1	43	59	2383	2383	11688	11688	has_gap	92.24	85.71
0048:	16	44	59	2475	2475	11688	11688	keep	59.67	57.16
0048:	301088	45	59	2534	2534	11688	11688	keep	76.89	76.11
0048:	38912	46	59	2652	2652	11688	11688	keep	68.64	64.10
0048:	39168	47	59	2802	2802	11688	11688	keep	57.33	55.27
0048:	38912	48	59	2883	2883	11688	11688	has_gap	33.49	32.11
0048:	16	49	59	2975	2975	11688	11688	has_gap	52.40	44.61
0048:	301056	50	59	3010	3010	11688	11688	keep	31.67	26.53
0048:	38912	51	59	3109	3109	11688	11688	has_gap	31.24	19.22
0048:	16	52	59	3183	3183	11688	11688	keep	42.39	32.57
0048:	301344	53	59	3223	3223	11688	11688	has_gap	33.14	21.39
0048:	38912	54	59	3365	3365	11688	11688	has_gap	40.22	16.51
0048:	301104	55	59	3477	3477	11688	11688	has_gap	34.48	17.30
0048:	38912	56	59	3581	3581	11688	11688	has_gap	44.61	25.47
0048:	16	57	59	3615	3615	11688	11688	has_gap	33.90	17.95
0048:	262176	58	59	3745	3745	11688	11688	has_gap	55.07	36.51
0048:	36864	59	59	3759	3759	11688	11688	has_gap	34.69	12.87
0049:	2245645	1	9	411	411	4068	4068	has_gap	44.65	31.15
0049:	825632	2	9	459	459	4068	4068	has_gap	43.47	14.91
0049:	128	3	9	570	570	4068	4068	has_gap	30.48	24.74
0049:	2097152	4	9	596	596	4068	4068	has_gap	42.32	35.47
0049:	262176	5	9	631	631	4068	4068	has_gap	42.25	35.49
0049:	256	6	9	635	635	4068	4068	has_gap	40.15	33.16
0049:	5233853	7	9	638	638	4068	4068	has_gap	37.39	32.14
0049:	4709680	8	9	766	766	4068	4068	has_gap	21.19	20.75
0049:	524288	9	9	776	776	4068	4068	has_gap	16.86	16.70
0050:	524288	1	27	100	100	10953	10953	has_gap	7.14	0.96
0050:	6144	2	27	131	131	10953	10953	has_gap	14.26	5.72
0050:	524288	3	27	168	168	10953	10953	has_gap	13.57	5.57
0050:	256	4	27	208	208	10953	10953	has_gap	15.23	10.06
0050:	256	5	27	228	228	10953	10953	has_gap	14.80	1.43
0050:	16384	6	27	231	231	10953	10953	has_gap	10.34	0.09
0050:	256	7	27	406	406	10953	10953	has_gap	11.11	0.02
0050:	476333	8	27	1820	1820	10953	10953	has_gap	90.93	45.19
0050:	38912	9	27	1880	1880	10953	10953	keep	29.04	22.60
0050:	984237	10	27	1980	1980	10953	10953	has_gap	42.40	30.89
0050:	16	11	27	2037	2037	10953	10953	has_gap	36.16	25.08
0050:	524288	12	27	2081	2081	10953	10953	has_gap	43.44	37.56
0050:	32768	13	27	2100	2100	10953	10953	has_gap	67.44	60.41
0050:	16384	14	27	2131	2131	10953	10953	has_gap	45.01	41.93
0050:	786720	15	27	2182	2182	10953	10953	keep	72.07	64.52
0050:	2048	16	27	2321	2321	10953	10953	has_gap	18.05	6.92
0050:	16	17	27	2357	2357	10953	10953	has_gap	17.65	12.18
0050:	524576	18	27	2384	2384	10953	10953	has_gap	38.51	31.88
0050:	16	19	27	2643	2643	10953	10953	has_gap	27.28	19.52
0050:	32	20	27	2720	2720	10953	10953	keep	82.63	76.51
0050:	16	21	27	2730	2730	10953	10953	keep	70.94	67.16
0050:	786720	22	27	2937	2937	10953	10953	has_gap	40.35	34.78
0050:	16	23	27	2972	2972	10953	10953	keep	30.26	27.29
0050:	38912	24	27	3043	3043	10953	10953	keep	84.89	84.44
0050:	288	25	27	3060	3060	10953	10953	keep	69.58	71.50
0050:	16	26	27	3082	3082	10953	10953	keep	54.44	48.84
0050:	2442272	27	27	3232	3232	10953	10953	has_gap	71.16	31.86
0051:	36864	1	44	66	66	16422	16422	has_gap	8.67	5.09
0051:	16777216	2	44	68	68	16422	16422	has_gap	8.42	4.72
0051:	825616	3	44	224	224	16422	16422	has_gap	13.49	15.32
0051:	16	4	44	249	249	16422	16422	has_gap	25.92	23.69
0051:	38912	5	44	367	367	16422	16422	has_gap	13.94	3.54
0051:	16	6	44	400	400	16422	16422	has_gap	14.11	10.39
0051:	38912	7	44	421	421	16422	16422	has_gap	11.00	5.47
0051:	262144	8	44	424	424	16422	16422	has_gap	12.02	6.33
0051:	256	9	44	479	479	16422	16422	has_gap	14.39	2.20
0051:	524288	10	44	488	488	16422	16422	has_gap	12.39	2.91
0051:	2048	11	44	515	515	16422	16422	has_gap	16.90	3.32
0051:	36864	12	44	518	518	16422	16422	has_gap	16.73	2.97
0051:	16	13	44	551	551	16422	16422	has_gap	16.12	4.87
0051:	2048	14	44	589	589	16422	16422	has_gap	6.92	2.56
0051:	4096	15	44	612	612	16422	16422	has_gap	8.85	2.02
0051:	32768	16	44	615	615	16422	16422	has_gap	9.28	2.37
0051:	16	17	44	629	629	16422	16422	has_gap	9.81	3.06
0051:	256	18	44	706	706	16422	16422	has_gap	69.39	65.72
0051:	38928	19	44	720	720	16422	16422	has_gap	77.60	68.85
0051:	37136	20	44	819	819	16422	16422	has_gap	79.18	80.92
0051:	2048	21	44	822	822	16422	16422	has_gap	77.75	79.57
0051:	16	22	44	883	883	16422	16422	keep	65.67	61.31
0051:	2048	23	44	915	915	16422	16422	keep	80.18	76.34
0051:	262176	24	44	936	936	16422	16422	has_gap	82.15	71.55
0051:	524288	25	44	939	939	16422	16422	has_gap	86.92	73.76
0051:	38928	26	44	969	969	16422	16422	has_gap	74.76	29.82
0051:	128	27	44	972	972	16422	16422	has_gap	72.38	31.38
0051:	256	28	44	1031	1031	16422	16422	keep	65.93	69.75
0051:	39184	29	44	1086	1086	16422	16422	keep	72.55	72.36
0051:	16	30	44	1170	1170	16422	16422	keep	59.24	52.16
0051:	38912	31	44	1189	1189	16422	16422	keep	65.41	65.87
0051:	2097152	32	44	1200	1200	16422	16422	keep	68.55	69.15
0051:	262432	33	44	1211	1211	16422	16422	keep	76.85	75.98
0051:	16	34	44	1231	1231	16422	16422	keep	66.63	64.26
0051:	38928	35	44	1298	1298	16422	16422	keep	62.26	58.19
0051:	16	36	44	1385	1385	16422	16422	has_gap	47.20	28.00
0051:	40208	37	44	1453	1453	16422	16422	keep	68.11	63.27
0051:	16	38	44	1531	1531	16422	16422	has_gap	60.56	63.72
0051:	256	39	44	1551	1551	16422	16422	has_gap	52.86	52.40
0051:	197760	40	44	1618	1618	16422	16422	keep	70.74	67.85
0051:	262176	41	44	1623	1623	16422	16422	has_gap	68.89	53.47
0051:	8388608	42	44	1635	1635	16422	16422	has_gap	54.80	24.21
0051:	8388608	43	44	1908	1908	16422	16422	has_gap	0.00	0.00
0051:	38912	44	44	4812	4812	16422	16422	has_gap	52.31	31.84
0052:	524288	1	24	69	69	7686	7686	has_gap	15.74	9.15
0052:	128	2	24	77	77	7686	7686	has_gap	15.56	10.67
0052:	36864	3	24	102	102	7686	7686	has_gap	15.02	8.18
0052:	4194304	4	24	111	111	7686	7686	has_gap	14.43	5.00
0052:	524288	5	24	1200	1200	7686	7686	has_gap	18.82	6.92
0052:	262176	6	24	1463	1463	7686	7686	has_gap	33.52	10.13
0052:	39168	7	24	1514	1514	7686	7686	has_gap	20.18	6.32
0052:	524288	8	24	1517	1517	7686	7686	has_gap	30.99	13.12
0052:	38912	9	24	1626	1626	7686	7686	keep	85.15	82.50
0052:	262144	10	24	1677	1677	7686	7686	has_gap	85.03	36.77
0052:	301344	11	24	1728	1728	7686	7686	keep	93.58	89.75
0052:	16	12	24	1760	1760	7686	7686	keep	98.26	96.30
0052:	301344	13	24	1885	1885	7686	7686	keep	88.19	81.99
0052:	825376	14	24	1943	1943	7686	7686	keep	57.33	51.99
0052:	16	15	24	1972	1972	7686	7686	keep	69.89	66.85
0052:	38912	16	24	2075	2075	7686	7686	has_gap	71.98	65.25
0052:	499104	17	24	2233	2233	7686	7686	has_gap	46.30	35.59
0052:	38912	18	24	2304	2304	7686	7686	has_gap	68.46	65.95
0052:	8388608	19	24	2316	2316	7686	7686	has_gap	63.60	58.83
0052:	16	20	24	2364	2364	7686	7686	has_gap	64.62	53.38
0052:	262144	21	24	2372	2372	7686	7686	has_gap	76.44	67.55
0052:	524288	22	24	2404	2404	7686	7686	has_gap	97.07	80.83
0052:	262432	23	24	2412	2412	7686	7686	has_gap	84.87	65.49
0052:	38912	24	24	2416	2416	7686	7686	has_gap	81.71	59.77
0053:	524288	1	39	9	9	11160	11160	has_gap	48.17	9.98
0053:	32768	2	39	117	117	11160	11160	has_gap	41.27	15.51
0053:	262432	3	39	134	134	11160	11160	has_gap	35.45	18.27
0053:	4096	4	39	393	393	11160	11160	has_gap	9.09	0.03
0053:	32768	5	39	695	695	11160	11160	has_gap	11.46	3.62
0053:	6144	6	39	737	737	11160	11160	has_gap	12.92	3.56
0053:	38912	7	39	816	816	11160	11160	has_gap	32.20	30.45
0053:	16	8	39	832	832	11160	11160	has_gap	35.60	29.18
0053:	38912	9	39	863	863	11160	11160	keep	51.59	43.56
0053:	16	10	39	962	962	11160	11160	has_gap	48.91	31.97
0053:	38912	11	39	988	988	11160	11160	keep	87.56	82.07
0053:	36864	12	39	1104	1104	11160	11160	has_gap	43.26	28.80
0053:	16	13	39	1123	1123	11160	11160	keep	52.59	42.24
0053:	38912	14	39	1149	1149	11160	11160	keep	71.64	66.85
0053:	38912	15	39	1191	1191	11160	11160	has_gap	38.13	17.71
0053:	38912	16	39	1313	1313	11160	11160	keep	88.22	85.58
0053:	16	17	39	1324	1324	11160	11160	keep	74.85	73.72
0053:	38928	18	39	1442	1442	11160	11160	keep	70.59	64.62
0053:	38912	19	39	1681	1681	11160	11160	has_gap	42.08	33.20
0053:	16	20	39	1900	1900	11160	11160	keep	48.63	44.65
0053:	38912	21	39	1971	1971	11160	11160	has_gap	20.67	4.27
0053:	16	22	39	2007	2007	11160	11160	has_gap	51.43	40.68
0053:	36864	23	39	2319	2319	11160	11160	has_gap	49.35	38.83
0053:	2048	24	39	2325	2325	11160	11160	has_gap	39.45	31.02
0053:	262144	25	39	2352	2352	11160	11160	has_gap	29.46	16.68
0053:	38912	26	39	2412	2412	11160	11160	keep	72.00	73.96
0053:	38912	27	39	2463	2463	11160	11160	keep	46.94	39.19
0053:	16	28	39	2507	2507	11160	11160	keep	75.22	72.69
0053:	38912	29	39	2684	2684	11160	11160	has_gap	14.81	12.32
0053:	36864	30	39	2769	2769	11160	11160	has_gap	9.94	1.10
0053:	2048	31	39	2772	2772	11160	11160	has_gap	10.35	1.06
0053:	4	32	39	2842	2842	11160	11160	has_gap	38.41	29.57
0053:	16	33	39	3012	3012	11160	11160	has_gap	15.17	7.69
0053:	786720	34	39	3018	3018	11160	11160	has_gap	25.89	19.23
0053:	38912	35	39	3040	3040	11160	11160	keep	49.41	45.81
0053:	32768	36	39	3215	3215	11160	11160	has_gap	11.37	9.51
0053:	4096	37	39	3221	3221	11160	11160	has_gap	9.57	7.23
0053:	2048	38	39	3419	3419	11160	11160	has_gap	13.01	6.08
0053:	262144	39	39	3540	3540	11160	11160	has_gap	23.91	7.66
0054:	8	1	48	177	177	17001	17001	has_gap	0.00	0.00
0054:	8	2	48	305	305	17001	17001	has_gap	0.00	0.00
0054:	8	3	48	450	450	17001	17001	has_gap	0.00	0.00
0054:	8	4	48	493	493	17001	17001	has_gap	0.00	0.00
0054:	8	5	48	607	607	17001	17001	has_gap	0.00	0.00
0054:	8	6	48	649	649	17001	17001	has_gap	0.00	0.00
0054:	8	7	48	881	881	17001	17001	has_gap	0.00	0.00
0054:	8	8	48	1349	1349	17001	17001	has_gap	0.00	0.00
0054:	8	9	48	1501	1501	17001	17001	has_gap	12.90	1.02
0054:	32768	10	48	1542	1542	17001	17001	has_gap	11.30	3.50
0054:	2097164	11	48	1558	1558	17001	17001	has_gap	41.43	17.23
0054:	1	12	48	1593	1593	17001	17001	has_gap	45.04	19.35
0054:	32	13	48	1702	1702	17001	17001	has_gap	22.78	4.87
0054:	262400	14	48	1720	1720	17001	17001	has_gap	58.26	13.78
0054:	2048	15	48	2139	2139	17001	17001	has_gap	10.00	0.21
0054:	4096	16	48	2251	2251	17001	17001	has_gap	9.09	0.00
0054:	32768	17	48	2272	2272	17001	17001	has_gap	13.54	1.81
0054:	2048	18	48	2310	2310	17001	17001	has_gap	14.58	4.27
0054:	2048	19	48	2322	2322	17001	17001	has_gap	23.48	6.97
0054:	2048	20	48	2427	2427	17001	17001	has_gap	40.80	11.69
0054:	38912	21	48	2736	2736	17001	17001	has_gap	45.99	13.52
0054:	38912	22	48	2967	2967	17001	17001	has_gap	64.23	46.06
0054:	128	23	48	3004	3004	17001	17001	has_gap	57.49	33.20
0054:	2048	24	48	3146	3146	17001	17001	has_gap	28.23	6.98
0054:	36864	25	48	3323	3323	17001	17001	has_gap	33.28	10.12
0054:	262432	26	48	3368	3368	17001	17001	has_gap	82.29	56.34
0054:	38912	27	48	3476	3476	17001	17001	has_gap	68.16	44.31
0054:	288	28	48	3536	3536	17001	17001	has_gap	49.05	20.74
0054:	16	29	48	3552	3552	17001	17001	has_gap	40.89	31.28
0054:	288	30	48	3597	3597	17001	17001	has_gap	66.43	51.01
0054:	38912	31	48	3615	3615	17001	17001	keep	78.00	67.16
0054:	16	32	48	3711	3711	17001	17001	has_gap	39.53	26.77
0054:	36864	33	48	3799	3799	17001	17001	has_gap	15.06	1.28
0054:	2048	34	48	3832	3832	17001	17001	has_gap	19.26	1.92
0054:	38912	35	48	4069	4069	17001	17001	has_gap	56.73	45.09
0054:	4096	36	48	4209	4209	17001	17001	has_gap	33.90	13.82
0054:	2048	37	48	4251	4251	17001	17001	has_gap	17.37	8.69
0054:	524288	38	48	4270	4270	17001	17001	has_gap	18.70	12.36
0054:	2048	39	48	4399	4399	17001	17001	has_gap	23.02	15.32
0054:	4096	40	48	4402	4402	17001	17001	has_gap	24.15	17.14
0054:	524288	41	48	4413	4413	17001	17001	has_gap	28.39	20.30
0054:	6144	42	48	4479	4479	17001	17001	has_gap	33.42	21.25
0054:	6144	43	48	4716	4716	17001	17001	has_gap	45.83	34.31
0054:	262432	44	48	4790	4790	17001	17001	has_gap	59.82	52.21
[truncated: 42,497 more rows]
