# Supplementary material for: Comparative genomic analysis of fungal genomes reveals intron-rich ancestors
Source: Genome Biol. 2007 Oct 19;8(10):R223. doi: 10.1186/gb-2007-8-10-r223 (PMC2246297; doi:10.1186/gb-2007-8-10-r223)
Supplement: Additional data file 7 — The file also contains the customized software for running NYK and the RG intron calculations. [file gb-2007-8-10-r223-S7.zip › data/multi_25.RG_matrix_used.dat]

0000:	256	7	23	359	359	7431	7431	keep	72.26	66.37
0000:	256	9	23	400	400	7431	7431	keep	78.93	73.78
0000:	13	16	23	662	662	7431	7431	keep	55.26	50.72
0000:	256	18	23	827	827	7431	7431	keep	69.89	65.66
0002:	4495664	8	29	411	411	12489	12489	keep	57.79	53.97
0002:	16	14	29	813	813	12489	12489	keep	75.67	85.52
0002:	38912	17	29	939	939	12489	12489	keep	56.55	48.01
0002:	16	18	29	1057	1057	12489	12489	keep	61.22	56.78
0002:	38912	19	29	1068	1068	12489	12489	keep	65.76	61.89
0003:	524288	2	20	63	63	4371	4371	keep	53.21	48.49
0003:	38912	3	20	130	130	4371	4371	keep	73.22	65.25
0003:	256	5	20	260	260	4371	4371	keep	55.15	46.14
0005:	16	10	15	438	438	1971	1971	keep	55.18	53.01
0005:	13622701	11	15	441	441	1971	1971	keep	47.88	46.01
0006:	2048	9	22	268	268	3045	3045	keep	87.07	80.53
0006:	264224	15	22	602	602	3045	3045	keep	92.67	93.23
0006:	2048	19	22	816	816	3045	3045	keep	79.88	77.37
0006:	16	20	22	836	836	3045	3045	keep	75.81	72.78
0006:	262176	21	22	899	899	3045	3045	keep	52.11	44.63
0006:	272	22	22	918	918	3045	3045	keep	56.97	47.88
0007:	16	20	64	927	927	8598	8598	keep	77.39	75.52
0007:	38912	21	64	957	957	8598	8598	keep	62.64	58.73
0007:	128	22	64	974	974	8598	8598	keep	62.85	61.01
0007:	1036	23	64	975	975	8598	8598	keep	69.61	68.10
0007:	1304	24	64	983	983	8598	8598	keep	73.96	74.33
0007:	39940	25	64	1057	1057	8598	8598	keep	65.22	61.90
0007:	16	26	64	1074	1074	8598	8598	keep	67.70	67.28
0007:	38912	27	64	1136	1136	8598	8598	keep	57.81	58.87
0007:	16	28	64	1161	1161	8598	8598	keep	62.09	56.35
0007:	2359712	29	64	1165	1165	8598	8598	keep	57.07	51.47
0007:	36864	30	64	1278	1278	8598	8598	keep	56.70	48.65
0007:	16384	36	64	1449	1449	8598	8598	keep	85.03	82.74
0007:	4	37	64	1464	1464	8598	8598	keep	85.91	81.58
0007:	128	38	64	1465	1465	8598	8598	keep	85.37	81.25
0007:	262432	39	64	1496	1496	8598	8598	keep	80.96	82.22
0007:	16	40	64	1503	1503	8598	8598	keep	84.52	85.13
0007:	38912	41	64	1529	1529	8598	8598	keep	69.96	64.19
0007:	1032	42	64	1615	1615	8598	8598	keep	75.89	72.45
0007:	38912	45	64	1688	1688	8598	8598	keep	60.37	56.03
0007:	131072	46	64	1739	1739	8598	8598	keep	75.07	71.56
0007:	38912	47	64	1776	1776	8598	8598	keep	61.21	51.77
0007:	38912	57	64	2309	2309	8598	8598	keep	49.89	43.83
0007:	38912	59	64	2376	2376	8598	8598	keep	50.48	43.95
0007:	16	61	64	2629	2629	8598	8598	keep	56.96	50.76
0007:	214152	62	64	2637	2637	8598	8598	keep	63.30	58.76
0008:	294928	8	20	233	233	2454	2454	keep	62.96	59.05
0008:	288	9	20	234	234	2454	2454	keep	62.03	57.14
0008:	16777216	10	20	252	252	2454	2454	keep	69.18	63.33
0008:	288	11	20	267	267	2454	2454	keep	71.55	65.62
0008:	4194304	12	20	273	273	2454	2454	keep	72.58	67.49
0008:	6806973	13	20	334	334	2454	2454	keep	73.63	71.90
0008:	16	15	20	435	435	2454	2454	keep	74.27	69.59
0008:	262144	16	20	447	447	2454	2454	keep	76.00	69.87
0009:	262176	13	26	341	341	2850	2850	keep	72.59	70.92
0009:	4194304	14	26	342	342	2850	2850	keep	76.18	74.65
0009:	13	16	26	485	485	2850	2850	keep	85.70	82.28
0009:	38928	17	26	507	507	2850	2850	keep	82.33	82.25
0010:	262176	12	18	1175	1175	4896	4896	keep	86.19	80.44
0010:	16	13	18	1182	1182	4896	4896	keep	82.18	76.73
0010:	524288	14	18	1183	1183	4896	4896	keep	78.22	71.56
0011:	10962349	7	13	293	293	2010	2010	keep	74.67	70.28
0011:	38912	8	13	351	351	2010	2010	keep	66.00	63.04
0011:	38912	9	13	422	422	2010	2010	keep	93.26	88.53
0011:	16	10	13	531	531	2010	2010	keep	60.24	54.83
0011:	262432	11	13	533	533	2010	2010	keep	60.30	58.44
0012:	38912	13	41	612	612	10482	10482	keep	50.73	43.42
0012:	563456	15	41	770	770	10482	10482	keep	67.85	57.51
0012:	825632	22	41	1281	1281	10482	10482	keep	55.79	44.67
0012:	825600	23	41	1411	1411	10482	10482	keep	57.04	50.50
0012:	39168	27	41	1875	1875	10482	10482	keep	57.39	52.48
0012:	301344	29	41	2143	2143	10482	10482	keep	60.81	64.46
0012:	38912	30	41	2247	2247	10482	10482	keep	60.85	58.92
0012:	318893	32	41	2398	2398	10482	10482	keep	61.78	61.57
0013:	38912	7	24	1608	1608	7632	7632	keep	84.55	79.30
0013:	301344	10	24	1710	1710	7632	7632	keep	93.55	89.66
0013:	16	11	24	1829	1829	7632	7632	keep	74.96	62.88
0013:	301344	12	24	1867	1867	7632	7632	keep	88.33	82.20
0013:	16	13	24	1920	1920	7632	7632	keep	53.15	49.27
0013:	825376	14	24	1925	1925	7632	7632	keep	57.52	53.61
0014:	16	15	25	2625	2625	10002	10002	keep	55.64	41.29
0014:	301344	16	25	2639	2639	10002	10002	keep	58.96	45.22
0016:	2097152	24	99	1021	1021	15408	15408	keep	65.52	63.96
0016:	16	25	99	1028	1028	15408	15408	keep	56.19	55.33
0016:	16384	27	99	1132	1132	15408	15408	keep	93.37	93.43
0016:	2097152	34	99	1395	1395	15408	15408	keep	43.67	47.99
0016:	1024	35	99	1429	1429	15408	15408	keep	69.81	67.49
0016:	16	40	99	1563	1563	15408	15408	keep	61.58	56.73
0016:	39200	41	99	1566	1566	15408	15408	keep	60.42	54.79
0016:	39200	54	99	2138	2138	15408	15408	keep	60.44	49.79
0016:	16	55	99	2151	2151	15408	15408	keep	61.09	52.65
0016:	4096	62	99	2497	2497	15408	15408	keep	52.85	50.08
0016:	38912	63	99	2509	2509	15408	15408	keep	72.41	70.23
0016:	16	64	99	2540	2540	15408	15408	keep	94.15	91.18
0016:	38912	69	99	2709	2709	15408	15408	keep	67.33	57.68
0016:	16	70	99	2742	2742	15408	15408	keep	84.09	83.89
0016:	301197	74	99	2989	2989	15408	15408	keep	69.56	61.58
0016:	16	75	99	2994	2994	15408	15408	keep	66.91	61.42
0017:	563472	4	29	332	332	14361	14361	keep	40.30	40.34
0017:	256	8	29	735	735	14361	14361	keep	69.39	65.75
0018:	4981053	8	20	542	542	4857	4857	keep	62.11	57.83
0018:	38912	9	20	578	578	4857	4857	keep	50.74	43.25
0018:	256	14	20	797	797	4857	4857	keep	48.59	44.24
0020:	17602608	5	77	1095	1095	16989	16989	keep	78.55	76.60
0020:	524288	6	77	1108	1108	16989	16989	keep	82.89	79.85
0020:	16	7	77	1185	1185	16989	16989	keep	72.27	60.18
0020:	38960	9	77	1473	1473	16989	16989	keep	96.30	95.32
0020:	272	12	77	1683	1683	16989	16989	keep	50.45	40.98
0020:	262432	28	77	2634	2634	16989	16989	keep	75.00	65.31
0020:	38912	29	77	2643	2643	16989	16989	keep	76.82	67.16
0020:	16	30	77	2665	2665	16989	16989	keep	69.81	69.43
0020:	16	34	77	2970	2970	16989	16989	keep	65.45	65.06
0020:	38912	35	77	3049	3049	16989	16989	keep	75.41	70.04
0020:	16	52	77	4421	4421	16989	16989	keep	53.52	45.89
0020:	16	54	77	4529	4529	16989	16989	keep	59.81	64.29
0020:	524592	55	77	4590	4590	16989	16989	keep	90.45	86.86
0020:	256	56	77	4654	4654	16989	16989	keep	86.11	83.40
0020:	38912	57	77	4667	4667	16989	16989	keep	83.00	77.47
0020:	16	60	77	4813	4813	16989	16989	keep	95.78	93.65
0020:	214157	61	77	4824	4824	16989	16989	keep	90.70	86.48
0020:	38912	62	77	4851	4851	16989	16989	keep	80.06	69.86
0020:	256	63	77	4874	4874	16989	16989	keep	88.19	83.17
0020:	16	64	77	4886	4886	16989	16989	keep	89.19	84.13
0020:	262176	65	77	4892	4892	16989	16989	keep	90.74	87.58
0020:	13	66	77	4902	4902	16989	16989	keep	77.79	77.62
0020:	256	69	77	4953	4953	16989	16989	keep	59.91	62.53
0020:	2097152	70	77	4956	4956	16989	16989	keep	56.94	59.47
0020:	262176	71	77	4963	4963	16989	16989	keep	55.04	58.46
0021:	2922813	10	53	1302	1302	9780	9780	keep	65.15	56.68
0021:	38928	13	53	1501	1501	9780	9780	keep	51.00	48.76
0021:	196736	14	53	1549	1549	9780	9780	keep	57.70	59.72
0021:	38928	23	53	2016	2016	9780	9780	keep	61.64	61.78
0021:	128	24	53	2024	2024	9780	9780	keep	69.00	68.50
0021:	131200	25	53	2116	2116	9780	9780	keep	57.78	57.75
0021:	38928	26	53	2142	2142	9780	9780	keep	77.36	76.02
0021:	128	27	53	2187	2187	9780	9780	keep	85.39	84.56
0021:	38912	28	53	2262	2262	9780	9780	keep	79.09	82.44
0021:	38912	29	53	2425	2425	9780	9780	keep	54.78	54.43
0021:	16	30	53	2537	2537	9780	9780	keep	53.26	51.07
0021:	38912	31	53	2614	2614	9780	9780	keep	61.19	51.23
0021:	262272	35	53	2776	2776	9780	9780	keep	75.07	71.45
0021:	38912	36	53	2813	2813	9780	9780	keep	71.26	71.08
0021:	128	37	53	2830	2830	9780	9780	keep	67.63	64.45
0021:	2097152	38	53	2831	2831	9780	9780	keep	67.63	64.45
0021:	128	39	53	2849	2849	9780	9780	keep	77.44	71.88
0021:	16	40	53	2871	2871	9780	9780	keep	77.76	72.27
0021:	16384	41	53	2892	2892	9780	9780	keep	87.76	84.13
0021:	2097152	42	53	2925	2925	9780	9780	keep	75.97	61.92
0021:	16384	43	53	2931	2931	9780	9780	keep	69.45	52.57
0021:	38912	44	53	2940	2940	9780	9780	keep	74.94	56.85
0021:	131200	45	53	2966	2966	9780	9780	keep	80.74	76.37
0021:	288	46	53	2996	2996	9780	9780	keep	71.07	69.53
0021:	65664	47	53	3010	3010	9780	9780	keep	90.85	87.43
0021:	128	48	53	3057	3057	9780	9780	keep	75.82	75.10
0021:	2097152	49	53	3066	3066	9780	9780	keep	66.27	65.61
0021:	262176	50	53	3076	3076	9780	9780	keep	68.52	70.42
0021:	38928	51	53	3084	3084	9780	9780	keep	72.55	74.74
0022:	262432	8	55	200	200	8211	8211	keep	59.44	52.62
0022:	16777216	9	55	208	208	8211	8211	keep	60.04	57.06
0022:	2180237	10	55	215	215	8211	8211	keep	62.70	64.75
0022:	262176	11	55	247	247	8211	8211	keep	67.89	67.48
0022:	38912	12	55	264	264	8211	8211	keep	52.58	48.28
0022:	256	13	55	293	293	8211	8211	keep	90.89	90.74
0022:	256	14	55	310	310	8211	8211	keep	79.41	71.84
0022:	262176	15	55	314	314	8211	8211	keep	79.41	71.84
0022:	16	16	55	315	315	8211	8211	keep	77.15	70.18
0022:	524544	17	55	394	394	8211	8211	keep	73.81	71.76
0022:	38912	18	55	437	437	8211	8211	keep	64.67	57.00
0022:	2311309	19	55	465	465	8211	8211	keep	76.27	70.91
0022:	256	20	55	508	508	8211	8211	keep	77.74	77.60
0022:	16	21	55	544	544	8211	8211	keep	78.48	77.32
0022:	262176	22	55	559	559	8211	8211	keep	87.44	86.60
0022:	39168	23	55	580	580	8211	8211	keep	72.89	73.87
0022:	256	26	55	696	696	8211	8211	keep	83.33	76.49
0022:	262144	27	55	709	709	8211	8211	keep	78.26	71.32
0022:	256	29	55	801	801	8211	8211	keep	90.00	87.27
0022:	38912	30	55	864	864	8211	8211	keep	85.45	84.83
0022:	38912	31	55	967	967	8211	8211	keep	96.00	94.92
0022:	825344	32	55	1101	1101	8211	8211	keep	93.15	93.38
0022:	38912	33	55	1237	1237	8211	8211	keep	100.00	100.00
0022:	38944	34	55	1350	1350	8211	8211	keep	81.70	77.04
0022:	256	38	55	1748	1748	8211	8211	keep	85.19	88.71
0022:	32	39	55	1788	1788	8211	8211	keep	91.27	89.61
0022:	256	42	55	1977	1977	8211	8211	keep	89.52	85.28
0022:	213133	43	55	1981	1981	8211	8211	keep	93.26	90.05
0022:	256	44	55	2008	2008	8211	8211	keep	79.19	76.33
0022:	256	45	55	2085	2085	8211	8211	keep	88.12	91.05
0023:	16	14	31	1316	1316	10263	10263	keep	85.81	78.12
0023:	786720	15	31	1324	1324	10263	10263	keep	83.48	73.95
0024:	262144	37	45	2448	2448	10521	10521	keep	46.73	43.96
0025:	2940349	2	42	315	315	7551	7551	keep	56.15	50.68
0025:	16	16	42	1170	1170	7551	7551	keep	63.61	55.07
0025:	786720	17	42	1258	1258	7551	7551	keep	72.22	64.24
0025:	16	18	42	1305	1305	7551	7551	keep	88.48	81.61
0025:	38912	19	42	1307	1307	7551	7551	keep	90.04	86.52
0025:	16	20	42	1383	1383	7551	7551	keep	95.33	92.21
0025:	32	21	42	1404	1404	7551	7551	keep	76.55	73.81
0025:	38912	22	42	1419	1419	7551	7551	keep	81.88	80.68
0025:	786480	23	42	1488	1488	7551	7551	keep	71.55	70.69
0025:	38912	24	42	1563	1563	7551	7551	keep	94.82	92.29
0025:	38912	26	42	1632	1632	7551	7551	keep	91.30	82.35
0025:	825392	29	42	1815	1815	7551	7551	keep	56.97	51.05
0025:	262144	30	42	1914	1914	7551	7551	keep	54.88	42.12
0025:	16	31	42	1922	1922	7551	7551	keep	62.85	51.05
0025:	5234089	32	42	1943	1943	7551	7551	keep	64.93	60.50
0025:	301344	34	42	2072	2072	7551	7551	keep	94.44	93.61
0025:	16	35	42	2123	2123	7551	7551	keep	63.19	58.25
0026:	5019936	10	39	386	386	9927	9927	keep	48.11	45.36
0026:	2048	18	39	1074	1074	9927	9927	keep	60.09	45.76
0026:	38928	19	39	1196	1196	9927	9927	keep	70.56	65.33
0026:	301104	20	39	1404	1404	9927	9927	keep	73.58	68.87
0026:	301104	21	39	1539	1539	9927	9927	keep	84.00	84.24
0026:	2064	26	39	1940	1940	9927	9927	keep	87.07	90.63
0026:	38912	27	39	2112	2112	9927	9927	keep	96.00	95.06
0026:	16	28	39	2129	2129	9927	9927	keep	94.22	90.79
0026:	36864	29	39	2239	2239	9927	9927	keep	87.74	83.17
0026:	16	30	39	2246	2246	9927	9927	keep	78.04	69.24
0026:	16	31	39	2331	2331	9927	9927	keep	75.15	70.77
0026:	38912	32	39	2352	2352	9927	9927	keep	62.76	57.30
0026:	38928	35	39	2733	2733	9927	9927	keep	73.88	64.78
0026:	2311309	36	39	2757	2757	9927	9927	keep	80.36	74.66
0027:	16	7	18	404	404	2061	2061	keep	90.67	89.63
0027:	262432	8	18	420	420	2061	2061	keep	94.24	94.02
0027:	38912	9	18	430	430	2061	2061	keep	90.52	89.52
0027:	256	10	18	455	455	2061	2061	keep	86.96	82.96
0027:	16	11	18	523	523	2061	2061	keep	86.04	82.24
0027:	524288	12	18	526	526	2061	2061	keep	80.96	76.43
0027:	38912	13	18	549	549	2061	2061	keep	75.06	72.04
0027:	262432	14	18	557	557	2061	2061	keep	80.96	79.05
0027:	256	15	18	568	568	2061	2061	keep	81.93	77.99
0027:	214144	16	18	569	569	2061	2061	keep	81.93	77.99
0027:	2621453	17	18	584	584	2061	2061	keep	81.89	78.29
0029:	65664	14	43	1085	1085	9201	9201	keep	48.74	42.56
0029:	56336	15	43	1158	1158	9201	9201	keep	55.85	54.45
0029:	299296	17	43	1272	1272	9201	9201	keep	58.12	47.53
0029:	16	18	43	1465	1465	9201	9201	keep	57.04	54.09
0029:	131200	19	43	1505	1505	9201	9201	keep	64.48	57.79
0029:	128	22	43	1644	1644	9201	9201	keep	88.27	88.04
0029:	131200	25	43	1815	1815	9201	9201	keep	51.42	44.65
0029:	38928	26	43	1837	1837	9201	9201	keep	67.67	61.77
0029:	786464	37	43	2547	2547	9201	9201	keep	59.58	56.14
0029:	196736	38	43	2624	2624	9201	9201	keep	59.56	50.76
0029:	563488	40	43	2756	2756	9201	9201	keep	62.93	57.95
0029:	38912	41	43	2870	2870	9201	9201	keep	48.15	54.28
0030:	786720	22	27	3084	3084	11763	11763	keep	65.73	51.69
0032:	786432	9	9	385	385	1386	1386	keep	79.48	71.60
0033:	16	58	85	6855	6855	25536	25536	keep	49.48	45.49
0034:	38928	19	37	2130	2130	10893	10893	keep	66.67	60.33
0034:	301360	25	37	2517	2517	10893	10893	keep	59.15	55.56
0034:	301104	35	37	3032	3032	10893	10893	keep	58.11	58.62
0035:	38912	8	53	826	826	14019	14019	keep	47.22	43.04
0035:	256	10	53	909	909	14019	14019	keep	63.21	53.20
0035:	16	27	53	2169	2169	14019	14019	keep	50.06	45.47
0035:	262432	38	53	3258	3258	14019	14019	keep	57.33	51.90
0035:	38912	40	53	3386	3386	14019	14019	keep	53.11	47.00
0035:	4981037	41	53	3396	3396	14019	14019	keep	42.09	41.41
0035:	38912	43	53	3526	3526	14019	14019	keep	63.15	57.98
0036:	2398221	24	67	1885	1885	15987	15987	keep	49.22	49.32
0036:	38912	37	67	3042	3042	15987	15987	keep	72.61	71.39
0036:	16	59	67	4829	4829	15987	15987	keep	65.59	54.06
0037:	7117117	8	8	696	696	2472	2472	keep	76.48	73.34
0038:	301088	16	33	1331	1331	10323	10323	keep	60.74	59.13
0039:	16	29	56	2241	2241	11697	11697	keep	51.88	48.21
0039:	16	31	56	2292	2292	11697	11697	keep	55.30	50.17
0039:	16	55	56	3696	3696	11697	11697	keep	58.03	47.57
0040:	301360	15	37	353	353	4845	4845	keep	71.48	66.66
0040:	38912	17	37	505	505	4845	4845	keep	48.70	46.08
0040:	256	21	37	708	708	4845	4845	keep	59.21	54.51
0040:	16	26	37	945	945	4845	4845	keep	47.52	45.18
0040:	16	27	37	1008	1008	4845	4845	keep	63.76	65.06
0040:	38912	28	37	1009	1009	4845	4845	keep	64.44	65.49
0040:	825600	29	37	1063	1063	4845	4845	keep	60.44	62.60
0040:	16	31	37	1151	1151	4845	4845	keep	48.63	47.57
0040:	256	32	37	1152	1152	4845	4845	keep	47.61	47.09
0040:	38912	33	37	1203	1203	4845	4845	keep	54.91	47.57
0041:	38928	7	26	482	482	4722	4722	keep	64.67	57.30
0041:	16	9	26	595	595	4722	4722	keep	79.70	78.59
0041:	16	13	26	898	898	4722	4722	keep	47.96	48.28
0041:	38912	14	26	927	927	4722	4722	keep	61.94	55.26
0041:	2097213	16	26	1002	1002	4722	4722	keep	48.21	47.71
0041:	38912	18	26	1104	1104	4722	4722	keep	62.82	55.46
0041:	16	21	26	1381	1381	4722	4722	keep	93.52	85.19
0041:	13	22	26	1382	1382	4722	4722	keep	93.52	85.19
0041:	38912	23	26	1399	1399	4722	4722	keep	67.67	59.11
0042:	16	17	31	951	951	5700	5700	keep	43.70	47.42
0042:	256	18	31	952	952	5700	5700	keep	41.96	42.72
0042:	825392	21	31	1122	1122	5700	5700	keep	45.03	42.64
0044:	38912	23	53	1743	1743	10914	10914	keep	70.79	66.39
0044:	16	24	53	1797	1797	10914	10914	keep	74.30	68.52
0044:	48	27	53	1987	1987	10914	10914	keep	84.48	83.20
0044:	38912	28	53	2046	2046	10914	10914	keep	86.64	85.10
0044:	262448	29	53	2056	2056	10914	10914	keep	94.59	93.51
0044:	38912	30	53	2148	2148	10914	10914	keep	90.64	86.52
0044:	16	31	53	2182	2182	10914	10914	keep	85.33	75.03
0044:	38912	32	53	2213	2213	10914	10914	keep	77.37	71.67
0044:	262448	33	53	2235	2235	10914	10914	keep	64.12	62.19
0044:	38912	34	53	2298	2298	10914	10914	keep	68.76	56.61
0044:	262448	35	53	2342	2342	10914	10914	keep	59.52	54.13
0044:	16	36	53	2397	2397	10914	10914	keep	60.85	52.85
0044:	38912	37	53	2426	2426	10914	10914	keep	76.22	71.37
0044:	38912	39	53	2519	2519	10914	10914	keep	59.30	52.50
0044:	262160	40	53	2615	2615	10914	10914	keep	69.33	59.87
0044:	16	43	53	2805	2805	10914	10914	keep	76.39	75.76
0044:	256	44	53	2889	2889	10914	10914	keep	100.00	100.00
0044:	38912	45	53	2903	2903	10914	10914	keep	89.22	91.97
0044:	786480	46	53	2911	2911	10914	10914	keep	75.59	76.35
0044:	16	47	53	3025	3025	10914	10914	keep	50.11	42.47
0044:	262448	50	53	3209	3209	10914	10914	keep	66.00	61.31
0047:	16	12	17	1471	1471	5847	5847	keep	72.59	67.68
0048:	16	44	59	2475	2475	11688	11688	keep	59.67	57.16
0048:	301088	45	59	2534	2534	11688	11688	keep	76.89	76.11
0048:	38912	46	59	2652	2652	11688	11688	keep	68.64	64.10
0048:	39168	47	59	2802	2802	11688	11688	keep	57.33	55.27
0050:	786720	15	27	2182	2182	10953	10953	keep	72.07	64.52
0050:	32	20	27	2720	2720	10953	10953	keep	82.63	76.51
0050:	16	21	27	2730	2730	10953	10953	keep	70.94	67.16
0050:	38912	24	27	3043	3043	10953	10953	keep	84.89	84.44
0050:	288	25	27	3060	3060	10953	10953	keep	69.58	71.50
0050:	16	26	27	3082	3082	10953	10953	keep	54.44	48.84
0051:	16	22	44	883	883	16422	16422	keep	65.67	61.31
0051:	2048	23	44	915	915	16422	16422	keep	80.18	76.34
0051:	256	28	44	1031	1031	16422	16422	keep	65.93	69.75
0051:	39184	29	44	1086	1086	16422	16422	keep	72.55	72.36
0051:	16	30	44	1170	1170	16422	16422	keep	59.24	52.16
0051:	38912	31	44	1189	1189	16422	16422	keep	65.41	65.87
0051:	2097152	32	44	1200	1200	16422	16422	keep	68.55	69.15
0051:	262432	33	44	1211	1211	16422	16422	keep	76.85	75.98
0051:	16	34	44	1231	1231	16422	16422	keep	66.63	64.26
0051:	38928	35	44	1298	1298	16422	16422	keep	62.26	58.19
0051:	40208	37	44	1453	1453	16422	16422	keep	68.11	63.27
0051:	197760	40	44	1618	1618	16422	16422	keep	70.74	67.85
0052:	38912	9	24	1626	1626	7686	7686	keep	85.15	82.50
0052:	301344	11	24	1728	1728	7686	7686	keep	93.58	89.75
0052:	16	12	24	1760	1760	7686	7686	keep	98.26	96.30
0052:	301344	13	24	1885	1885	7686	7686	keep	88.19	81.99
0052:	825376	14	24	1943	1943	7686	7686	keep	57.33	51.99
0052:	16	15	24	1972	1972	7686	7686	keep	69.89	66.85
0053:	38912	9	39	863	863	11160	11160	keep	51.59	43.56
0053:	38912	11	39	988	988	11160	11160	keep	87.56	82.07
0053:	16	13	39	1123	1123	11160	11160	keep	52.59	42.24
0053:	38912	14	39	1149	1149	11160	11160	keep	71.64	66.85
0053:	38912	16	39	1313	1313	11160	11160	keep	88.22	85.58
0053:	16	17	39	1324	1324	11160	11160	keep	74.85	73.72
0053:	38928	18	39	1442	1442	11160	11160	keep	70.59	64.62
0053:	16	20	39	1900	1900	11160	11160	keep	48.63	44.65
0053:	38912	26	39	2412	2412	11160	11160	keep	72.00	73.96
0053:	16	28	39	2507	2507	11160	11160	keep	75.22	72.69
0053:	38912	35	39	3040	3040	11160	11160	keep	49.41	45.81
0054:	38912	31	48	3615	3615	17001	17001	keep	78.00	67.16
0055:	524304	36	50	5476	5476	21174	21174	keep	57.74	56.38
0055:	16	38	50	5652	5652	21174	21174	keep	44.36	40.21
0057:	262144	10	15	781	781	4887	4887	keep	52.15	47.72
0058:	256	12	52	196	196	3936	3936	keep	92.81	88.78
0058:	32	15	52	284	284	3936	3936	keep	83.81	71.15
0058:	13	16	52	302	302	3936	3936	keep	72.15	59.83
0058:	524288	17	52	313	313	3936	3936	keep	86.26	82.78
0058:	256	18	52	327	327	3936	3936	keep	94.73	93.77
0058:	262176	19	52	333	333	3936	3936	keep	87.36	82.80
0058:	256	20	52	356	356	3936	3936	keep	68.85	61.05
0058:	16	21	52	372	372	3936	3936	keep	75.91	70.96
0058:	13	22	52	373	373	3936	3936	keep	70.56	64.51
0058:	2097152	23	52	396	396	3936	3936	keep	89.94	89.63
0058:	82944	24	52	430	430	3936	3936	keep	62.30	62.30
0058:	563216	25	52	444	444	3936	3936	keep	82.42	84.42
0058:	262176	26	52	457	457	3936	3936	keep	83.19	86.90
0058:	256	27	52	460	460	3936	3936	keep	90.15	94.54
0058:	16	28	52	504	504	3936	3936	keep	90.45	86.41
0058:	262176	29	52	505	505	3936	3936	keep	93.67	86.56
0058:	825376	30	52	514	514	3936	3936	keep	90.26	86.56
0058:	16	31	52	614	614	3936	3936	keep	80.00	83.47
0058:	256	32	52	666	666	3936	3936	keep	73.21	71.05
0058:	38912	33	52	684	684	3936	3936	keep	66.55	58.18
0058:	13	34	52	711	711	3936	3936	keep	56.12	44.90
0058:	128	35	52	734	734	3936	3936	keep	65.07	55.72
0058:	262176	40	52	902	902	3936	3936	keep	79.00	66.67
0058:	256	41	52	909	909	3936	3936	keep	72.03	58.22
0058:	16	42	52	932	932	3936	3936	keep	58.67	43.77
0058:	147456	43	52	977	977	3936	3936	keep	62.07	58.08
0058:	39168	44	52	1004	1004	3936	3936	keep	84.22	79.48
0059:	38928	12	17	451	451	2814	2814	keep	54.48	50.15
0059:	2874525	13	17	564	564	2814	2814	keep	56.76	49.76
0059:	515517	14	17	663	663	2814	2814	keep	46.39	41.42
0059:	256	15	17	715	715	2814	2814	keep	61.11	45.59
0060:	16	31	62	2677	2677	15891	15891	keep	43.52	40.98
0060:	38912	49	62	3919	3919	15891	15891	keep	84.41	73.40
0060:	16	50	62	3930	3930	15891	15891	keep	77.24	62.48
0060:	38912	51	62	4028	4028	15891	15891	keep	95.41	90.48
0060:	825376	52	62	4163	4163	15891	15891	keep	91.11	91.28
0060:	2874496	54	62	4241	4241	15891	15891	keep	77.22	71.38
0060:	16	59	62	4536	4536	15891	15891	keep	44.64	40.11
0060:	13	60	62	4565	4565	15891	15891	keep	69.78	64.11
0061:	38912	25	72	2073	2073	15201	15201	keep	50.39	46.65
0061:	301	26	72	2074	2074	15201	15201	keep	48.11	44.88
0061:	16	27	72	2151	2151	15201	15201	keep	47.06	43.36
0061:	32	42	72	3150	3150	15201	15201	keep	47.55	40.27
0064:	256	8	22	556	556	6420	6420	keep	90.44	87.98
0064:	301344	13	22	1241	1241	6420	6420	keep	53.07	44.03
0064:	563200	14	22	1310	1310	6420	6420	keep	85.63	77.54
0065:	4194304	1	20	22	22	2526	2526	keep	79.11	78.05
0065:	16397	2	20	32	32	2526	2526	keep	81.15	77.88
0065:	8519808	3	20	44	44	2526	2526	keep	77.70	78.84
0065:	2097152	4	20	45	45	2526	2526	keep	70.27	70.98
0065:	788784	8	20	140	140	2526	2526	keep	65.52	60.81
0065:	66688	9	20	159	159	2526	2526	keep	53.61	41.27
0065:	2064	11	20	251	251	2526	2526	keep	70.93	73.27
0065:	2064	14	20	341	341	2526	2526	keep	78.04	77.19
0065:	128	15	20	368	368	2526	2526	keep	54.00	45.09
0065:	262189	16	20	396	396	2526	2526	keep	48.73	44.10
0065:	2048	17	20	421	421	2526	2526	keep	93.19	90.41
0065:	2361376	18	20	473	473	2526	2526	keep	80.44	78.36
0066:	38928	80	120	6537	6537	33093	33093	keep	50.30	57.16
0066:	38912	89	120	7677	7677	33093	33093	keep	59.61	56.04
0066:	38912	99	120	8928	8928	33093	33093	keep	45.21	44.03
0067:	8388608	5	20	414	414	4047	4047	keep	51.55	46.01
0068:	16	9	45	913	913	10125	10125	keep	46.59	44.91
0068:	256	44	45	3024	3024	10125	10125	keep	58.82	49.29
0068:	16	45	45	3054	3054	10125	10125	keep	63.06	52.18
0069:	825648	10	18	1422	1422	9378	9378	keep	43.58	43.43
0069:	1024	13	18	1635	1635	9378	9378	keep	54.97	57.47
0071:	16	48	71	3363	3363	14811	14811	keep	57.85	40.03
0071:	38912	49	71	3384	3384	14811	14811	keep	65.00	49.39
0071:	786720	50	71	3428	3428	14811	14811	keep	85.93	74.64
0071:	38912	51	71	3519	3519	14811	14811	keep	89.58	85.05
0071:	48	52	71	3564	3564	14811	14811	keep	77.67	71.90
0071:	38912	53	71	3584	3584	14811	14811	keep	72.48	67.09
0071:	786688	54	71	3647	3647	14811	14811	keep	91.22	81.83
0071:	16	55	71	3690	3690	14811	14811	keep	91.79	85.70
0072:	38912	10	28	1102	1102	6978	6978	keep	50.00	43.28
0074:	38912	3	52	269	269	11388	11388	keep	62.74	52.11
0074:	524288	7	52	750	750	11388	11388	keep	44.03	43.08
0074:	524288	8	52	853	853	11388	11388	keep	51.59	44.02
0074:	262176	20	52	1573	1573	11388	11388	keep	51.26	48.39
0075:	8	3	28	210	210	4134	4134	keep	61.42	63.22
0075:	262432	4	28	212	212	4134	4134	keep	55.48	56.65
0075:	5019680	5	28	225	225	4134	4134	keep	59.58	54.97
0075:	8	6	28	246	246	4134	4134	keep	67.82	62.30
0075:	9214240	11	28	377	377	4134	4134	keep	63.63	59.20
0075:	16	12	28	399	399	4134	4134	keep	59.27	52.29
0075:	39181	13	28	486	486	4134	4134	keep	88.82	85.24
0075:	38912	14	28	536	536	4134	4134	keep	50.67	46.59
0075:	128	15	28	552	552	4134	4134	keep	78.15	77.64
0075:	16384	16	28	615	615	4134	4134	keep	73.73	74.45
0075:	32	17	28	630	630	4134	4134	keep	54.12	55.53
0075:	128	18	28	657	657	4134	4134	keep	68.36	71.29
0075:	38912	19	28	660	660	4134	4134	keep	71.58	72.73
0075:	301344	26	28	1295	1295	4134	4134	keep	57.67	51.72
0075:	65664	27	28	1306	1306	4134	4134	keep	49.44	46.25
0076:	16	27	58	1260	1260	9255	9255	keep	75.45	71.77
0076:	38912	28	58	1261	1261	9255	9255	keep	74.67	71.15
0076:	38912	31	58	1377	1377	9255	9255	keep	51.70	49.48
0076:	16	32	58	1422	1422	9255	9255	keep	54.61	46.43
0076:	38912	33	58	1435	1435	9255	9255	keep	51.81	47.23
0076:	16	34	58	1482	1482	9255	9255	keep	58.67	53.61
0076:	38912	35	58	1494	1494	9255	9255	keep	55.39	50.93
0076:	16	36	58	1557	1557	9255	9255	keep	53.55	45.09
0076:	38912	37	58	1571	1571	9255	9255	keep	63.78	54.30
0076:	16	38	58	1611	1611	9255	9255	keep	57.82	48.49
0076:	38912	39	58	1669	1669	9255	9255	keep	64.26	52.66
0076:	16	40	58	1713	1713	9255	9255	keep	62.33	59.44
0076:	39200	41	58	1746	1746	9255	9255	keep	55.12	49.47
0077:	38912	28	43	3525	3525	14889	14889	keep	66.67	58.58
0077:	38912	29	43	3684	3684	14889	14889	keep	70.85	64.47
0077:	16	30	43	3833	3833	14889	14889	keep	83.19	75.06
0077:	38912	31	43	3842	3842	14889	14889	keep	90.04	82.56
0077:	38912	32	43	3948	3948	14889	14889	keep	82.88	76.74
0077:	16	33	43	4027	4027	14889	14889	keep	74.74	70.77
0077:	38912	34	43	4131	4131	14889	14889	keep	63.06	58.02
0077:	256	35	43	4248	4248	14889	14889	keep	66.82	64.14
0077:	38912	36	43	4272	4272	14889	14889	keep	87.09	86.68
0078:	256	10	38	205	205	5100	5100	keep	72.93	67.32
0078:	38928	13	38	304	304	5100	5100	keep	88.81	85.75
0078:	38912	14	38	381	381	5100	5100	keep	86.21	78.37
0078:	16	15	38	436	436	5100	5100	keep	80.26	71.38
0078:	301056	19	38	700	700	5100	5100	keep	84.85	83.68
0078:	16	20	38	701	701	5100	5100	keep	84.85	83.68
0078:	786720	21	38	778	778	5100	5100	keep	82.78	84.04
0078:	262432	24	38	867	867	5100	5100	keep	78.76	75.63
0078:	38912	25	38	929	929	5100	5100	keep	90.44	91.27
0078:	38912	26	38	1033	1033	5100	5100	keep	84.41	83.73
0078:	262176	27	38	1125	1125	5100	5100	keep	78.48	81.17
0078:	38912	28	38	1153	1153	5100	5100	keep	76.33	72.21
0078:	16	29	38	1187	1187	5100	5100	keep	75.56	70.36
0078:	36864	30	38	1282	1282	5100	5100	keep	84.56	78.75
0078:	38912	31	38	1386	1386	5100	5100	keep	79.33	70.14
0078:	2311309	35	38	1593	1593	5100	5100	keep	81.09	72.86
0078:	262432	36	38	1604	1604	5100	5100	keep	78.00	71.25
0078:	38912	37	38	1634	1634	5100	5100	keep	60.93	51.86
0079:	16	45	74	3567	3567	17295	17295	keep	47.76	46.10
0079:	777641	68	74	5142	5142	17295	17295	keep	44.58	40.61
0080:	3136941	7	12	330	330	2115	2115	keep	60.21	51.46
0080:	301344	12	12	579	579	2115	2115	keep	72.36	65.25
0081:	16	13	25	717	717	5997	5997	keep	52.18	47.40
0081:	16	17	25	1083	1083	5997	5997	keep	43.61	42.84
0081:	38912	18	25	1123	1123	5997	5997	keep	72.41	72.78
0081:	16	19	25	1167	1167	5997	5997	keep	63.45	60.02
0082:	38928	39	50	2348	2348	15675	15675	keep	55.63	54.96
0084:	4194304	9	22	240	240	2838	2838	keep	80.85	79.65
0084:	16	10	22	248	248	2838	2838	keep	86.70	88.53
0084:	38912	11	22	269	269	2838	2838	keep	84.56	83.42
0084:	16	12	22	327	327	2838	2838	keep	62.52	48.73
0084:	5019952	13	22	395	395	2838	2838	keep	92.15	89.28
0084:	16	15	22	609	609	2838	2838	keep	79.24	73.77
0084:	38912	16	22	621	621	2838	2838	keep	82.85	78.48
0084:	301360	17	22	695	695	2838	2838	keep	75.89	76.90
0084:	524288	18	22	747	747	2838	2838	keep	75.48	74.47
0084:	38912	19	22	753	753	2838	2838	keep	77.06	74.21
0084:	16	20	22	758	758	2838	2838	keep	76.19	74.83
0084:	214157	21	22	796	796	2838	2838	keep	53.56	43.74
0085:	262176	8	25	215	215	3198	3198	keep	41.37	42.78
0086:	301056	5	16	4771	4771	19866	19866	keep	77.11	76.08
0086:	262432	10	16	5359	5359	19866	19866	keep	64.70	63.89
0086:	4096	14	16	6183	6183	19866	19866	keep	51.12	44.03
0087:	4194304	15	55	2149	2149	13530	13530	keep	66.70	66.92
0087:	16	52	55	4319	4319	13530	13530	keep	43.26	44.44
0087:	262144	54	55	4349	4349	13530	13530	keep	39.41	40.62
0088:	4194304	3	22	746	746	13548	13548	keep	56.30	50.64
0088:	38912	8	22	1199	1199	13548	13548	keep	54.26	42.77
0089:	38912	10	16	1163	1163	6033	6033	keep	64.70	58.14
0089:	38912	11	16	1269	1269	6033	6033	keep	64.33	47.34
0089:	4194304	15	16	1448	1448	6033	6033	keep	53.56	44.40
0090:	16	3	24	126	126	8595	8595	keep	73.79	73.79
0090:	16	5	24	218	218	8595	8595	keep	54.48	42.20
0090:	301104	9	24	403	403	8595	8595	keep	82.15	81.04
0090:	262432	10	24	458	458	8595	8595	keep	84.81	77.99
0090:	301360	11	24	585	585	8595	8595	keep	55.42	57.63
0090:	825648	12	24	674	674	8595	8595	keep	48.67	42.70
0090:	8689968	14	24	1229	1229	8595	8595	keep	64.59	60.09
0090:	16	15	24	1277	1277	8595	8595	keep	47.41	44.07
0091:	16	16	28	1863	1863	7410	7410	keep	64.33	50.90
0091:	825648	17	28	1941	1941	7410	7410	keep	86.00	78.02
0091:	16	24	28	2301	2301	7410	7410	keep	66.79	58.85
0091:	2245773	25	28	2302	2302	7410	7410	keep	73.26	64.71
0092:	299024	19	24	1451	1451	6363	6363	keep	55.56	50.42
0093:	16	8	34	773	773	9984	9984	keep	49.89	47.47
0093:	825376	9	34	774	774	9984	9984	keep	43.39	40.48
0093:	38912	16	34	1472	1472	9984	9984	keep	63.07	61.94
0093:	786720	17	34	1517	1517	9984	9984	keep	70.33	70.11
0095:	38912	40	78	2436	2436	18846	18846	keep	80.12	82.04
0095:	38912	41	78	2659	2659	18846	18846	keep	99.11	96.83
0095:	38912	43	78	2843	2843	18846	18846	keep	50.48	44.76
0095:	38912	48	78	3354	3354	18846	18846	keep	58.73	59.84
0095:	2048	50	78	3624	3624	18846	18846	keep	59.03	54.60
0095:	38912	52	78	3850	3850	18846	18846	keep	41.37	42.21
0096:	16	9	19	3095	3095	13269	13269	keep	45.96	43.77
0096:	38912	12	19	3553	3553	13269	13269	keep	51.89	54.00
0097:	2048	11	32	825	825	9573	9573	keep	51.33	41.45
0097:	16	14	32	1097	1097	9573	9573	keep	68.78	65.17
0097:	16	18	32	1431	1431	9573	9573	keep	57.70	52.49
0098:	36864	15	39	1827	1827	13032	13032	keep	71.06	71.67
0098:	2048	16	39	1831	1831	13032	13032	keep	70.81	69.05
0098:	38912	17	39	2007	2007	13032	13032	keep	77.39	79.39
0098:	38912	18	39	2094	2094	13032	13032	keep	73.91	74.35
0098:	38912	19	39	2377	2377	13032	13032	keep	53.93	57.98
0098:	38912	20	39	2523	2523	13032	13032	keep	73.30	76.55
0098:	38912	21	39	2685	2685	13032	13032	keep	63.97	69.99
0098:	38912	22	39	2814	2814	13032	13032	keep	65.00	69.48
0098:	256	25	39	3329	3329	13032	13032	keep	76.22	79.32
0098:	38912	26	39	3367	3367	13032	13032	keep	44.15	49.04
0098:	262432	27	39	3415	3415	13032	13032	keep	74.93	79.71
0098:	38912	30	39	3632	3632	13032	13032	keep	86.93	87.62
0098:	256	32	39	3715	3715	13032	13032	keep	83.56	87.37
0098:	32	33	39	3739	3739	13032	13032	keep	74.81	76.61
0098:	524288	36	39	4049	4049	13032	13032	keep	86.07	84.54
0098:	38912	37	39	4137	4137	13032	13032	keep	75.48	70.42
0098:	262144	38	39	4170	4170	13032	13032	keep	68.09	69.10
0098:	256	39	39	4189	4189	13032	13032	keep	60.78	57.65
0100:	16	23	43	1092	1092	7734	7734	keep	51.85	47.00
0101:	262176	16	36	596	596	6552	6552	keep	51.22	46.70
0101:	786720	18	36	751	751	6552	6552	keep	91.56	83.77
0101:	38912	19	36	759	759	6552	6552	keep	84.79	78.59
0101:	16	20	36	804	804	6552	6552	keep	72.76	66.64
0101:	38912	21	36	838	838	6552	6552	keep	73.59	65.25
0101:	38912	34	36	1594	1594	6552	6552	keep	50.81	51.01
0102:	38912	4	18	902	902	8172	8172	keep	93.33	88.57
0102:	2311309	5	18	917	917	8172	8172	keep	92.00	86.88
0102:	825392	6	18	1028	1028	8172	8172	keep	59.15	52.38
0102:	256	7	18	1118	1118	8172	8172	keep	53.33	47.12
0102:	563200	8	18	1215	1215	8172	8172	keep	67.06	60.18
0102:	301088	14	18	1705	1705	8172	8172	keep	77.19	73.32
0102:	16	15	18	1731	1731	8172	8172	keep	83.67	73.80
0102:	16	16	18	1878	1878	8172	8172	keep	68.03	65.49
0102:	301344	17	18	1896	1896	8172	8172	keep	62.00	58.99
0102:	38928	18	18	2085	2085	8172	8172	keep	55.00	52.56
0103:	256	80	169	4989	4989	31206	31206	keep	61.27	50.96
0103:	16	81	169	5022	5022	31206	31206	keep	46.73	40.97
0103:	38912	82	169	5088	5088	31206	31206	keep	66.82	68.76
0103:	38912	85	169	5347	5347	31206	31206	keep	44.41	48.47
0103:	16	86	169	5402	5402	31206	31206	keep	67.74	61.12
0103:	38912	87	169	5469	5469	31206	31206	keep	54.67	53.73
0103:	16	88	169	5550	5550	31206	31206	keep	49.45	45.10
0103:	256	91	169	5606	5606	31206	31206	keep	73.44	68.05
0103:	16	92	169	5676	5676	31206	31206	keep	66.45	63.74
0103:	16	93	169	5733	5733	31206	31206	keep	64.82	54.04
0103:	38912	94	169	5767	5767	31206	31206	keep	58.67	60.26
0103:	16	95	169	5844	5844	31206	31206	keep	58.79	53.89
0103:	262176	96	169	5886	5886	31206	31206	keep	64.76	63.23
0103:	16	98	169	6036	6036	31206	31206	keep	49.48	45.75
0103:	38912	99	169	6060	6060	31206	31206	keep	73.94	67.45
0103:	38912	100	169	6199	6199	31206	31206	keep	82.37	82.21
0103:	16	101	169	6210	6210	31206	31206	keep	79.82	76.99
0103:	16	102	169	6327	6327	31206	31206	keep	60.00	51.66
0103:	38912	103	169	6396	6396	31206	31206	keep	68.73	67.03
0103:	16	104	169	6397	6397	31206	31206	keep	75.15	71.73
0103:	256	105	169	6421	6421	31206	31206	keep	45.59	42.79
0103:	16	106	169	6476	6476	31206	31206	keep	58.30	50.09
0103:	38912	107	169	6539	6539	31206	31206	keep	73.78	72.28
0103:	262432	108	169	6540	6540	31206	31206	keep	72.85	71.39
0103:	16	117	169	7032	7032	31206	31206	keep	54.30	44.92
0103:	262432	118	169	7061	7061	31206	31206	keep	50.19	41.46
0103:	16	120	169	7139	7139	31206	31206	keep	50.67	50.64
0103:	524288	121	169	7171	7171	31206	31206	keep	63.81	55.09
0103:	38912	126	169	7350	7350	31206	31206	keep	58.18	48.84
0104:	256	21	78	1210	1210	13572	13572	keep	89.56	94.96
0104:	256	30	78	1920	1920	13572	13572	keep	68.30	69.16
0104:	256	31	78	1962	1962	13572	13572	keep	81.55	82.47
0104:	16	32	78	2003	2003	13572	13572	keep	65.33	67.53
0104:	256	33	78	2033	2033	13572	13572	keep	58.15	56.86
0104:	262176	34	78	2048	2048	13572	13572	keep	70.70	68.03
0104:	301088	35	78	2090	2090	13572	13572	keep	51.93	50.15
0104:	16	41	78	2436	2436	13572	13572	keep	55.42	48.53
0104:	38912	42	78	2499	2499	13572	13572	keep	43.67	41.11
0104:	825376	54	78	2959	2959	13572	13572	keep	74.56	68.23
0104:	16	55	78	2980	2980	13572	13572	keep	87.37	86.18
0104:	16	56	78	3087	3087	13572	13572	keep	63.09	61.20
0104:	147584	57	78	3113	3113	13572	13572	keep	43.96	40.77
0104:	262176	58	78	3120	3120	13572	13572	keep	48.09	42.47
0104:	262176	59	78	3152	3152	13572	13572	keep	77.44	80.65
0104:	38912	60	78	3173	3173	13572	13572	keep	61.70	63.55
0104:	38912	70	78	3717	3717	13572	13572	keep	50.24	50.68
0105:	16384	12	31	1263	1263	6969	6969	keep	56.76	49.43
0105:	2097152	13	31	1273	1273	6969	6969	keep	46.59	41.03
0105:	5019680	16	31	1458	1458	6969	6969	keep	61.48	61.36
0105:	38912	17	31	1504	1504	6969	6969	keep	62.93	58.79
0105:	301344	20	31	1734	1734	6969	6969	keep	49.94	51.51
0105:	38912	21	31	1877	1877	6969	6969	keep	60.04	59.28
0106:	38912	5	19	369	369	3873	3873	keep	50.91	47.10
0107:	38912	29	39	2592	2592	11520	11520	keep	40.33	43.08
0107:	38912	37	39	3482	3482	11520	11520	keep	39.00	41.04
0108:	38912	7	51	315	315	11367	11367	keep	49.12	51.42
0108:	825632	8	51	405	405	11367	11367	keep	72.97	77.09
0108:	16384	10	51	558	558	11367	11367	keep	49.12	50.68
0108:	16384	11	51	631	631	11367	11367	keep	54.41	57.64
0108:	524320	20	51	1075	1075	11367	11367	keep	43.26	43.37
0108:	38912	21	51	1111	1111	11367	11367	keep	65.33	60.49
0108:	16	26	51	1185	1185	11367	11367	keep	55.88	51.31
0109:	262160	3	17	594	594	4497	4497	keep	73.58	67.64
0109:	38912	9	17	892	892	4497	4497	keep	100.00	100.00
0109:	38928	11	17	1005	1005	4497	4497	keep	91.15	88.05
0110:	38912	14	24	621	621	3492	3492	keep	48.18	43.49
0110:	16	17	24	903	903	3492	3492	keep	57.67	43.95
0112:	4456736	16	35	6004	6004	25071	25071	keep	57.93	56.45
0112:	38912	17	35	6043	6043	25071	25071	keep	72.74	72.43
0112:	16	18	35	6096	6096	25071	25071	keep	44.18	40.53
0112:	8650752	19	35	6112	6112	25071	25071	keep	68.81	68.28
0112:	38912	20	35	6176	6176	25071	25071	keep	61.70	60.44
0112:	262400	21	35	6219	6219	25071	25071	keep	58.24	51.14
0112:	16	22	35	6251	6251	25071	25071	keep	79.33	76.28
0112:	262192	29	35	6698	6698	25071	25071	keep	43.67	41.54
0112:	16	30	35	6792	6792	25071	25071	keep	49.85	42.80
0114:	38912	27	60	1596	1596	9909	9909	keep	60.55	56.79
0114:	524304	28	60	1623	1623	9909	9909	keep	57.64	55.57
0114:	256	29	60	1682	1682	9909	9909	keep	61.15	66.05
0114:	16	30	60	1731	1731	9909	9909	keep	68.33	72.56
0114:	524544	31	60	1771	1771	9909	9909	keep	56.11	52.67
0114:	16	34	60	1920	1920	9909	9909	keep	82.79	85.32
0114:	262432	35	60	1991	1991	9909	9909	keep	62.52	57.57
0114:	16	39	60	2151	2151	9909	9909	keep	61.00	70.95
0115:	38912	13	27	1170	1170	8001	8001	keep	65.42	57.29
0115:	825632	18	27	1752	1752	8001	8001	keep	64.70	43.77
0116:	38912	6	33	760	760	6660	6660	keep	42.07	42.36
0116:	16	7	33	816	816	6660	6660	keep	92.82	87.47
0116:	16	8	33	856	856	6660	6660	keep	79.70	70.36
0116:	16	13	33	1080	1080	6660	6660	keep	51.39	48.27
0116:	786720	14	33	1099	1099	6660	6660	keep	75.67	76.25
0116:	524317	15	33	1158	1158	6660	6660	keep	51.64	45.74
0116:	38912	16	33	1174	1174	6660	6660	keep	81.19	77.82
0116:	16	19	33	1305	1305	6660	6660	keep	83.12	76.69
0116:	16	22	33	1389	1389	6660	6660	keep	65.42	53.41
0116:	16	23	33	1539	1539	6660	6660	keep	72.18	53.73
0117:	38912	13	62	1248	1248	13326	13326	keep	41.52	44.67
0117:	38912	18	62	1470	1470	13326	13326	keep	47.09	45.63
0117:	2884637	22	62	1659	1659	13326	13326	keep	46.61	40.71
0117:	16	25	62	1904	1904	13326	13326	keep	60.52	54.60
0117:	262144	28	62	2018	2018	13326	13326	keep	49.15	43.43
0117:	262432	38	62	2668	2668	13326	13326	keep	53.00	51.39
0118:	4096	6	27	434	434	8334	8334	keep	39.81	40.15
0118:	13	16	27	1809	1809	8334	8334	keep	72.55	73.24
0118:	38912	17	27	1815	1815	8334	8334	keep	70.61	72.86
0119:	2311309	7	29	152	152	5046	5046	keep	69.07	63.10
0119:	825648	10	29	374	374	5046	5046	keep	85.59	86.95
0119:	2398224	11	29	551	551	5046	5046	keep	73.93	67.64
0119:	38912	24	29	1197	1197	5046	5046	keep	62.24	56.08
0119:	13	25	29	1228	1228	5046	5046	keep	73.70	66.58
0119:	262192	26	29	1233	1233	5046	5046	keep	70.30	67.20
0120:	16	20	48	1342	1342	11403	11403	keep	42.44	44.78
0120:	38912	23	48	1494	1494	11403	11403	keep	53.79	45.10
0120:	16	24	48	1512	1512	11403	11403	keep	55.58	47.38
0121:	256	7	15	249	249	2304	2304	keep	68.67	65.96
0121:	563216	8	15	266	266	2304	2304	keep	60.04	55.09
0121:	262176	9	15	269	269	2304	2304	keep	52.30	46.06
0121:	524288	12	15	441	441	2304	2304	keep	54.67	53.16
0121:	128	13	15	453	453	2304	2304	keep	43.39	42.57
0122:	16	6	17	517	517	4830	4830	keep	72.59	73.58
0122:	256	15	17	1383	1383	4830	4830	keep	67.70	62.59
0123:	563200	14	26	868	868	6270	6270	keep	72.59	63.84
0123:	2097152	15	26	877	877	6270	6270	keep	67.67	55.24
0123:	16	16	26	915	915	6270	6270	keep	65.67	55.22
0123:	38912	17	26	966	966	6270	6270	keep	53.42	50.10
0123:	2097152	18	26	994	994	6270	6270	keep	65.41	58.67
0123:	196736	19	26	995	995	6270	6270	keep	65.41	58.67
0123:	39200	21	26	1113	1113	6270	6270	keep	60.79	47.72
0123:	16	22	26	1122	1122	6270	6270	keep	62.55	49.11
0124:	563216	23	40	1738	1738	8022	8022	keep	55.78	41.89
0124:	131072	28	40	1938	1938	8022	8022	keep	72.09	69.33
0124:	301360	29	40	1965	1965	8022	8022	keep	60.82	53.76
0124:	16	30	40	2016	2016	8022	8022	keep	60.00	50.17
0124:	131072	31	40	2087	2087	8022	8022	keep	80.93	76.93
0124:	825344	32	40	2098	2098	8022	8022	keep	61.33	56.79
0124:	65536	33	40	2121	2121	8022	8022	keep	72.67	66.63
0124:	16	34	40	2160	2160	8022	8022	keep	77.73	75.46
0124:	16	35	40	2250	2250	8022	8022	keep	58.76	52.31
0124:	563200	36	40	2262	2262	8022	8022	keep	61.03	53.88
0124:	2097152	37	40	2342	2342	8022	8022	keep	61.93	59.41
0124:	825392	38	40	2375	2375	8022	8022	keep	68.07	69.52
0124:	825632	39	40	2455	2455	8022	8022	keep	50.37	49.35
0124:	16	40	40	2463	2463	8022	8022	keep	54.94	51.84
0125:	82944	7	26	154	154	2499	2499	keep	90.96	87.33
0125:	16777216	8	26	164	164	2499	2499	keep	93.41	86.74
0125:	4194320	9	26	178	178	2499	2499	keep	90.11	82.19
0125:	38912	10	26	179	179	2499	2499	keep	90.11	82.19
0125:	262432	11	26	189	189	2499	2499	keep	91.18	82.83
0125:	2048	12	26	245	245	2499	2499	keep	91.89	85.82
0125:	16	13	26	255	255	2499	2499	keep	97.85	92.64
0125:	38912	19	26	453	453	2499	2499	keep	62.24	53.58
0125:	786736	20	26	508	508	2499	2499	keep	79.37	76.02
0125:	25991456	22	26	598	598	2499	2499	keep	53.74	49.17
0125:	16	23	26	657	657	2499	2499	keep	56.39	46.55
0126:	524288	4	16	256	256	2730	2730	keep	47.41	40.34
0126:	4233232	6	16	365	365	2730	2730	keep	48.59	45.94
0126:	256	7	16	450	450	2730	2730	keep	63.39	53.64
0126:	38928	8	16	459	459	2730	2730	keep	54.27	45.32
0126:	825648	11	16	649	649	2730	2730	keep	79.96	75.58
0127:	16	14	81	965	965	23454	23454	keep	43.33	45.30
0127:	38912	20	81	1793	1793	23454	23454	keep	47.33	44.78
0128:	524288	3	20	366	366	6171	6171	keep	79.03	75.17
0128:	256	4	20	381	381	6171	6171	keep	74.18	71.05
0128:	5168301	6	20	597	597	6171	6171	keep	68.33	47.19
0129:	288	26	35	1177	1177	8115	8115	keep	49.67	51.31
0129:	563200	27	35	1240	1240	8115	8115	keep	64.11	56.82
0130:	786480	9	38	498	498	7656	7656	keep	68.27	58.92
0130:	262400	11	38	735	735	7656	7656	keep	90.00	87.22
0130:	16	12	38	736	736	7656	7656	keep	91.70	91.37
0130:	38912	13	38	765	765	7656	7656	keep	75.55	68.50
0130:	38912	14	38	832	832	7656	7656	keep	100.00	100.00
0130:	256	15	38	854	854	7656	7656	keep	88.04	90.14
0132:	4194304	17	26	1450	1450	7206	7206	keep	66.85	64.40
0132:	301360	19	26	1519	1519	7206	7206	keep	53.44	47.51
0135:	131072	8	38	823	823	6000	6000	keep	65.59	61.09
0135:	16	9	38	888	888	6000	6000	keep	79.91	74.28
0135:	131200	10	38	905	905	6000	6000	keep	72.26	61.23
0136:	38912	27	62	1757	1757	17997	17997	keep	57.26	57.38
0136:	16	35	62	2397	2397	17997	17997	keep	38.15	43.18
0136:	16	36	62	2502	2502	17997	17997	keep	48.18	48.76
0136:	16	40	62	2952	2952	17997	17997	keep	53.67	51.44
0136:	38912	41	62	2984	2984	17997	17997	keep	45.22	44.55
0137:	38912	17	39	796	796	9963	9963	keep	74.63	75.61
0137:	262176	33	39	2215	2215	9963	9963	keep	78.78	77.22
0137:	3136941	35	39	2334	2334	9963	9963	keep	64.39	66.33
0137:	16	36	39	2406	2406	9963	9963	keep	75.33	67.12
0137:	563200	37	39	2407	2407	9963	9963	keep	73.26	63.88
0137:	301345	39	39	2500	2500	9963	9963	keep	69.37	69.33
0138:	38912	30	40	1599	1599	7860	7860	keep	47.06	43.76
0138:	4194304	31	40	1609	1609	7860	7860	keep	55.59	53.26
0138:	38928	34	40	1962	1962	7860	7860	keep	52.21	47.99
0139:	16	9	30	1856	1856	11385	11385	keep	53.70	51.05
0139:	16	10	30	1896	1896	11385	11385	keep	55.73	47.72
0139:	825648	18	30	2522	2522	11385	11385	keep	63.63	57.40
0139:	825648	19	30	2648	2648	11385	11385	keep	67.93	57.80
0140:	38912	29	51	3525	3525	16209	16209	keep	87.33	88.08
0140:	256	30	51	3568	3568	16209	16209	keep	98.26	98.75
0140:	256	31	51	3594	3594	16209	16209	keep	88.09	84.63
0140:	38928	32	51	3655	3655	16209	16209	keep	65.15	59.24
0140:	38912	33	51	3802	3802	16209	16209	keep	62.15	56.18
0140:	38928	34	51	3897	3897	16209	16209	keep	88.21	88.27
0140:	563216	39	51	4330	4330	16209	16209	keep	93.78	89.42
0140:	16	41	51	4419	4419	16209	16209	keep	98.55	96.36
0140:	38912	42	51	4432	4432	16209	16209	keep	95.41	95.06
0142:	256	16	38	940	940	6279	6279	keep	83.04	79.79
0142:	52	17	38	945	945	6279	6279	keep	75.91	73.44
0142:	256	18	38	957	957	6279	6279	keep	83.73	78.84
0142:	262176	19	38	976	976	6279	6279	keep	88.41	82.43
0142:	38912	20	38	1019	1019	6279	6279	keep	71.22	63.40
0142:	262144	21	38	1029	1029	6279	6279	keep	62.76	59.51
0142:	16	23	38	1146	1146	6279	6279	keep	73.76	72.26
0142:	38912	24	38	1147	1147	6279	6279	keep	75.89	75.79
0142:	16	25	38	1177	1177	6279	6279	keep	64.89	60.70
0142:	256	26	38	1191	1191	6279	6279	keep	62.88	56.61
0142:	524288	27	38	1231	1231	6279	6279	keep	44.63	48.24
0142:	32	32	38	1550	1550	6279	6279	keep	63.37	59.94
0142:	262144	33	38	1557	1557	6279	6279	keep	79.06	74.09
0142:	2097165	34	38	1590	1590	6279	6279	keep	67.85	66.89
0142:	16	35	38	1601	1601	6279	6279	keep	59.85	60.68
0143:	38928	10	30	472	472	4725	4725	keep	76.26	61.06
0143:	256	11	30	478	478	4725	4725	keep	73.70	56.12
0144:	38912	20	48	735	735	8433	8433	keep	51.58	42.69
0144:	825632	22	48	874	874	8433	8433	keep	73.26	62.45
0144:	38912	28	48	1156	1156	8433	8433	keep	88.93	83.68
0144:	38912	30	48	1271	1271	8433	8433	keep	52.44	40.00
0144:	16	31	48	1280	1280	8433	8433	keep	49.48	40.21
0145:	65664	13	21	1218	1218	5958	5958	keep	69.70	66.49
0145:	256	14	21	1219	1219	5958	5958	keep	70.11	67.05
0145:	16	15	21	1271	1271	5958	5958	keep	35.70	40.93
0145:	16384	16	21	1312	1312	5958	5958	keep	67.04	64.99
0145:	39184	17	21	1370	1370	5958	5958	keep	78.63	73.90
0145:	16	18	21	1467	1467	5958	5958	keep	70.18	68.36
0145:	65664	19	21	1480	1480	5958	5958	keep	79.56	77.59
0146:	563200	26	45	2199	2199	9477	9477	keep	62.36	59.71
0146:	262432	27	45	2215	2215	9477	9477	keep	60.41	55.17
0146:	16	30	45	2295	2295	9477	9477	keep	63.79	55.96
0146:	825632	33	45	2415	2415	9477	9477	keep	72.97	64.06
0146:	38912	35	45	2593	2593	9477	9477	keep	58.07	53.24
0146:	38912	36	45	2678	2678	9477	9477	keep	78.19	76.45
0146:	16	37	45	2694	2694	9477	9477	keep	85.09	84.66
0146:	262176	39	45	2792	2792	9477	9477	keep	55.59	58.88
0146:	16	40	45	2815	2815	9477	9477	keep	51.78	56.51
0147:	16	7	127	588	588	29631	29631	keep	63.27	54.96
0147:	38912	8	127	606	606	29631	29631	keep	51.36	40.55
0147:	17340688	11	127	753	753	29631	29631	keep	73.06	68.36
0147:	38912	22	127	1200	1200	29631	29631	keep	59.61	47.33
0147:	563200	23	127	1308	1308	29631	29631	keep	86.85	77.82
0147:	301360	26	127	1428	1428	29631	29631	keep	59.03	50.80
0147:	38912	27	127	1514	1514	29631	29631	keep	84.00	83.56
0147:	16	28	127	1563	1563	29631	29631	keep	53.42	43.52
0147:	39168	29	127	1637	1637	29631	29631	keep	77.52	73.96
0147:	16	30	127	1686	1686	29631	29631	keep	77.73	73.17
0147:	262176	31	127	1748	1748	29631	29631	keep	73.93	62.94
0147:	38912	34	127	1887	1887	29631	29631	keep	76.00	77.36
0147:	786720	35	127	1932	1932	29631	29631	keep	71.52	62.98
0147:	16	36	127	1938	1938	29631	29631	keep	68.00	60.90
0147:	38912	41	127	2208	2208	29631	29631	keep	52.64	48.30
0147:	16	42	127	2232	2232	29631	29631	keep	42.52	42.05
0147:	38928	43	127	2337	2337	29631	29631	keep	72.64	67.79
0147:	38912	44	127	2440	2440	29631	29631	keep	66.59	55.37
0147:	16	45	127	2456	2456	29631	29631	keep	63.41	48.16
0147:	38912	46	127	2641	2641	29631	29631	keep	64.89	57.62
0147:	16	47	127	2655	2655	29631	29631	keep	55.61	45.86
0147:	16	48	127	2750	2750	29631	29631	keep	79.26	79.50
0147:	38912	49	127	2790	2790	29631	29631	keep	64.64	61.73
0147:	16	51	127	2939	2939	29631	29631	keep	92.89	89.84
0147:	38912	52	127	2942	2942	29631	29631	keep	90.44	85.82
0147:	38912	53	127	3035	3035	29631	29631	keep	81.41	77.06
0147:	36864	55	127	3180	3180	29631	29631	keep	65.24	53.43
0147:	16	57	127	3288	3288	29631	29631	keep	85.39	81.60
0147:	38912	58	127	3338	3338	29631	29631	keep	87.19	85.93
0147:	16	59	127	3432	3432	29631	29631	keep	65.61	58.46
0147:	16	60	127	3528	3528	29631	29631	keep	55.12	44.36
0147:	38928	66	127	3978	3978	29631	29631	keep	76.30	70.32
0147:	16	79	127	4905	4905	29631	29631	keep	52.45	45.37
0147:	301088	80	127	4923	4923	29631	29631	keep	48.12	41.90
0149:	38912	8	27	289	289	6579	6579	keep	43.63	43.92
0149:	38912	13	27	604	604	6579	6579	keep	70.89	67.92
0149:	38912	15	27	703	703	6579	6579	keep	55.59	51.04
0149:	38912	17	27	966	966	6579	6579	keep	51.27	46.72
0151:	825376	3	19	702	702	4746	4746	keep	52.00	41.32
0151:	825632	8	19	980	980	4746	4746	keep	53.11	54.70
0151:	16	9	19	999	999	4746	4746	keep	80.27	81.86
0151:	2097152	10	19	1002	1002	4746	4746	keep	77.73	78.29
0151:	38912	16	19	1176	1176	4746	4746	keep	44.58	40.13
0151:	13	17	19	1219	1219	4746	4746	keep	56.41	55.11
0152:	524288	14	25	1296	1296	8535	8535	keep	64.97	61.71
0153:	5019965	26	39	1536	1536	9162	9162	keep	67.03	64.43
0153:	32	27	39	1687	1687	9162	9162	keep	54.07	47.43
0153:	4495360	28	39	1704	1704	9162	9162	keep	49.30	40.80
0153:	301104	30	39	1899	1899	9162	9162	keep	55.52	46.93
0154:	256	3	35	185	185	5082	5082	keep	80.74	80.10
0154:	2294925	4	35	199	199	5082	5082	keep	71.41	65.51
0154:	262432	5	35	215	215	5082	5082	keep	50.63	40.86
0154:	38912	7	35	363	363	5082	5082	keep	46.36	41.37
0154:	38912	12	35	510	510	5082	5082	keep	84.00	86.16
0154:	38912	14	35	611	611	5082	5082	keep	49.81	41.52
0154:	262176	16	35	651	651	5082	5082	keep	87.58	88.57
0154:	38912	17	35	689	689	5082	5082	keep	54.48	46.67
0154:	1024	19	35	755	755	5082	5082	keep	64.04	63.61
0154:	38912	20	35	767	767	5082	5082	keep	78.22	76.31
0154:	38912	21	35	823	823	5082	5082	keep	50.78	47.53
0154:	16	22	35	854	854	5082	5082	keep	48.56	46.15
0154:	38912	23	35	886	886	5082	5082	keep	60.74	62.62
0154:	5	26	35	1039	1039	5082	5082	keep	90.59	89.31
0154:	16	32	35	1335	1335	5082	5082	keep	88.91	86.63
0154:	301088	33	35	1338	1338	5082	5082	keep	85.24	81.53
0155:	301344	29	45	1841	1841	8928	8928	keep	59.33	42.30
0156:	825376	53	77	5329	5329	22992	22992	keep	55.93	50.66
0156:	256	55	77	5365	5365	22992	22992	keep	76.78	78.71
0156:	262176	56	77	5374	5374	22992	22992	keep	73.74	71.71
0156:	262432	57	77	5381	5381	22992	22992	keep	67.11	63.61
0156:	38912	62	77	5760	5760	22992	22992	keep	61.64	54.91
0156:	16	63	77	5766	5766	22992	22992	keep	61.36	55.24
0156:	256	64	77	5784	5784	22992	22992	keep	74.79	72.12
0156:	16	65	77	5892	5892	22992	22992	keep	44.97	44.80
0156:	38912	66	77	5967	5967	22992	22992	keep	60.06	58.94
0156:	16	67	77	5985	5985	22992	22992	keep	38.15	41.09
0156:	256	71	77	6184	6184	22992	22992	keep	62.19	57.11
0156:	5019693	74	77	6316	6316	22992	22992	keep	50.59	46.96
0157:	256	5	17	298	298	2247	2247	keep	74.19	59.90
0157:	2311181	6	17	303	303	2247	2247	keep	70.88	57.87
0157:	38912	10	17	441	441	2247	2247	keep	56.18	43.00
0157:	256	14	17	577	577	2247	2247	keep	50.59	46.46
0158:	301056	13	33	680	680	7389	7389	keep	58.11	52.27
0158:	16	16	33	860	860	7389	7389	keep	71.56	68.78
0158:	256	17	33	899	899	7389	7389	keep	62.41	58.12
0158:	36864	20	33	1105	1105	7389	7389	keep	78.41	74.13
0158:	32	26	33	1615	1615	7389	7389	keep	52.78	52.21
0158:	38912	27	33	1639	1639	7389	7389	keep	69.26	61.69
0158:	299040	28	33	1740	1740	7389	7389	keep	59.73	57.86
0159:	4	28	42	1915	1915	8388	8388	keep	63.37	59.40
0159:	262432	29	42	1934	1934	8388	8388	keep	81.93	79.62
0159:	563200	36	42	2448	2448	8388	8388	keep	58.70	58.36
0159:	262176	37	42	2459	2459	8388	8388	keep	55.81	58.64
0160:	825648	14	45	744	744	6291	6291	keep	51.03	42.51
0160:	16	16	45	822	822	6291	6291	keep	88.39	89.08
0160:	563200	17	45	860	860	6291	6291	keep	62.93	58.39
0161:	256	4	32	273	273	16278	16278	keep	62.45	59.70
0161:	32	5	32	284	284	16278	16278	keep	71.59	69.74
0161:	825392	6	32	360	360	16278	16278	keep	45.73	41.59
0161:	2097408	7	32	431	431	16278	16278	keep	47.37	50.84
0161:	825392	9	32	580	580	16278	16278	keep	58.52	49.48
0161:	32	10	32	688	688	16278	16278	keep	84.52	83.33
0161:	39200	11	32	719	719	16278	16278	keep	66.26	60.33
0161:	16	12	32	800	800	16278	16278	keep	71.96	73.54
0162:	38912	22	36	2949	2949	12501	12501	keep	67.03	68.07
0162:	256	30	36	3571	3571	12501	12501	keep	56.85	53.23
0163:	825648	13	21	827	827	4932	4932	keep	51.89	48.14
0164:	197760	9	26	302	302	4920	4920	keep	92.00	85.61
0164:	256	12	26	420	420	4920	4920	keep	86.18	85.70
0164:	38912	13	26	479	479	4920	4920	keep	80.44	82.62
0164:	38912	16	26	707	707	4920	4920	keep	74.81	72.54
0164:	825632	17	26	801	801	4920	4920	keep	81.39	78.54
0164:	16	18	26	896	896	4920	4920	keep	95.89	94.92
0164:	36864	19	26	925	925	4920	4920	keep	94.41	93.69
0164:	301088	20	26	1020	1020	4920	4920	keep	94.03	93.36
0164:	38912	21	26	1139	1139	4920	4920	keep	72.85	75.32
0166:	16	14	20	1452	1452	6648	6648	keep	50.88	45.31
0166:	17816992	15	20	1475	1475	6648	6648	keep	54.56	50.91
0167:	38912	20	35	1579	1579	11517	11517	keep	59.22	59.33
0167:	38912	21	35	1671	1671	11517	11517	keep	51.27	42.85
0167:	563200	22	35	1858	1858	11517	11517	keep	61.78	60.15
0167:	825645	23	35	1952	1952	11517	11517	keep	81.78	79.72
0167:	2048	24	35	2072	2072	11517	11517	keep	67.04	62.95
0167:	524288	25	35	2210	2210	11517	11517	keep	40.63	41.82
0169:	16	1	22	120	120	5169	5169	keep	55.76	57.39
0169:	786736	2	22	238	238	5169	5169	keep	100.00	100.00
0169:	262432	3	22	357	357	5169	5169	keep	81.00	78.32
0169:	16	4	22	381	381	5169	5169	keep	60.12	59.34
0169:	256	5	22	487	487	5169	5169	keep	69.81	69.45
0169:	16	6	22	516	516	5169	5169	keep	90.24	86.84
0169:	38912	7	22	565	565	5169	5169	keep	90.19	86.47
0169:	2883872	8	22	607	607	5169	5169	keep	82.19	76.50
0169:	16	9	22	629	629	5169	5169	keep	64.04	67.08
0169:	288	10	22	803	803	5169	5169	keep	78.67	70.49
0169:	16	12	22	853	853	5169	5169	keep	86.78	86.58
0169:	256	13	22	871	871	5169	5169	keep	77.04	72.48
0169:	16	14	22	920	920	5169	5169	keep	74.22	70.53
0169:	524288	15	22	937	937	5169	5169	keep	64.85	63.47
0169:	16	18	22	1329	1329	5169	5169	keep	63.79	62.08
0169:	256	19	22	1338	1338	5169	5169	keep	66.85	67.52
0170:	524288	17	26	673	673	3030	3030	keep	75.22	61.86
0170:	256	18	26	679	679	3030	3030	keep	91.63	81.59
0170:	2311309	19	26	688	688	3030	3030	keep	97.37	92.59
0170:	8650784	20	26	736	736	3030	3030	keep	54.70	46.54
0170:	301088	21	26	774	774	3030	3030	keep	76.64	71.81
0170:	83085	22	26	781	781	3030	3030	keep	84.30	83.26
0170:	131200	25	26	972	972	3030	3030	keep	66.96	62.96
0170:	256	26	26	974	974	3030	3030	keep	71.50	64.81
0171:	20709951	7	28	553	553	6465	6465	keep	72.07	62.37
0171:	2097152	11	28	817	817	6465	6465	keep	80.41	73.97
0171:	2048	12	28	822	822	6465	6465	keep	78.18	70.59
0171:	16384	13	28	841	841	6465	6465	keep	69.52	56.24
0171:	13	14	28	894	894	6465	6465	keep	75.15	70.14
0171:	524288	15	28	916	916	6465	6465	keep	80.33	77.15
0171:	262176	16	28	917	917	6465	6465	keep	80.33	77.15
0172:	16	35	62	2361	2361	16539	16539	keep	44.64	42.05
0172:	262176	37	62	2413	2413	16539	16539	keep	85.56	77.86
0172:	38912	38	62	2416	2416	16539	16539	keep	87.26	83.15
0172:	524336	39	62	2454	2454	16539	16539	keep	83.91	81.32
0172:	16	40	62	2577	2577	16539	16539	keep	88.42	84.37
0172:	38912	41	62	2633	2633	16539	16539	keep	65.59	60.42
0172:	262432	42	62	2634	2634	16539	16539	keep	65.03	59.64
0172:	16	43	62	2704	2704	16539	16539	keep	95.78	91.75
0172:	262432	44	62	2726	2726	16539	16539	keep	69.93	63.34
0172:	16	45	62	2946	2946	16539	16539	keep	68.64	58.85
0172:	38912	46	62	2956	2956	16539	16539	keep	62.59	51.93
0174:	825648	2	32	135	135	5586	5586	keep	80.82	76.08
0174:	16991373	3	32	137	137	5586	5586	keep	77.44	71.39
0174:	4194304	4	32	147	147	5586	5586	keep	82.61	80.81
0174:	38912	5	32	186	186	5586	5586	keep	88.21	77.34
0174:	16	6	32	208	208	5586	5586	keep	83.22	69.95
0174:	262432	7	32	215	215	5586	5586	keep	84.11	73.12
0174:	38912	8	32	249	249	5586	5586	keep	86.79	83.92
0174:	16	9	32	276	276	5586	5586	keep	93.88	92.73
0174:	65536	10	32	312	312	5586	5586	keep	93.67	96.77
0174:	3055037	11	32	355	355	5586	5586	keep	89.63	87.38
0174:	16	12	32	427	427	5586	5586	keep	62.78	53.42
0174:	38912	13	32	476	476	5586	5586	keep	51.93	42.89
0174:	16	15	32	573	573	5586	5586	keep	65.18	57.94
0174:	38912	16	32	708	708	5586	5586	keep	75.91	73.86
0174:	3120557	19	32	994	994	5586	5586	keep	93.81	89.74
0174:	38912	20	32	1076	1076	5586	5586	keep	86.33	84.60
0174:	262432	21	32	1175	1175	5586	5586	keep	87.56	79.05
0174:	38912	22	32	1257	1257	5586	5586	keep	81.58	77.97
0174:	16	23	32	1278	1278	5586	5586	keep	81.82	81.57
0174:	32	24	32	1369	1369	5586	5586	keep	52.30	43.74
0174:	16	25	32	1404	1404	5586	5586	keep	70.73	64.29
0174:	16	28	32	1605	1605	5586	5586	keep	63.42	53.84
0174:	262176	29	32	1629	1629	5586	5586	keep	61.73	57.47
0175:	38912	43	55	2721	2721	12666	12666	keep	56.09	41.51
0176:	38912	40	60	3015	3015	20439	20439	keep	59.33	48.04
0176:	262176	41	60	3061	3061	20439	20439	keep	94.96	91.46
0176:	16	42	60	3126	3126	20439	20439	keep	78.15	72.53
0176:	38912	43	60	3182	3182	20439	20439	keep	71.78	58.96
0176:	38912	46	60	3266	3266	20439	20439	keep	80.26	72.16
0176:	16	47	60	3313	3313	20439	20439	keep	52.70	42.51
0176:	2835597	48	60	3352	3352	20439	20439	keep	87.70	80.25
0176:	262176	49	60	3367	3367	20439	20439	keep	87.41	75.87
0176:	38912	50	60	3383	3383	20439	20439	keep	88.30	75.03
0176:	786720	52	60	3642	3642	20439	20439	keep	84.06	69.24
0176:	16	53	60	3669	3669	20439	20439	keep	71.67	65.00
0177:	128	2	38	146	146	10203	10203	keep	43.93	43.20
0177:	3098029	3	38	162	162	10203	10203	keep	46.58	45.21
0177:	38912	4	38	173	173	10203	10203	keep	41.22	43.38
0177:	4	5	38	248	248	10203	10203	keep	42.78	46.03
0177:	38912	6	38	258	258	10203	10203	keep	40.55	44.09
0177:	38912	11	38	435	435	10203	10203	keep	41.12	43.54
0177:	38912	17	38	963	963	10203	10203	keep	53.27	51.88
0179:	16	20	71	1222	1222	13587	13587	keep	37.89	40.39
0179:	4194608	36	71	2022	2022	13587	13587	keep	41.09	42.00
0179:	16	40	71	2239	2239	13587	13587	keep	54.15	49.01
0181:	262432	43	83	4022	4022	37968	37968	keep	99.11	96.83
0181:	38912	44	83	4072	4072	37968	37968	keep	66.56	68.80
0181:	32	45	83	4095	4095	37968	37968	keep	89.27	90.51
0181:	288	49	83	4540	4540	37968	37968	keep	48.44	47.44
0181:	36864	50	83	4665	4665	37968	37968	keep	74.18	69.89
0181:	38912	51	83	4802	4802	37968	37968	keep	57.00	43.84
0181:	38912	66	83	8614	8614	37968	37968	keep	87.78	85.17
0181:	38912	67	83	8784	8784	37968	37968	keep	73.06	66.27
0181:	262176	68	83	8864	8864	37968	37968	keep	91.78	87.30
0181:	524288	69	83	8919	8919	37968	37968	keep	79.79	72.66
0181:	32	70	83	8939	8939	37968	37968	keep	87.74	82.95
0182:	16	12	40	898	898	7140	7140	keep	65.00	46.85
0182:	38928	15	40	1020	1020	7140	7140	keep	63.64	58.54
0183:	524304	19	21	891	891	3330	3330	keep	50.24	40.55
0186:	256	28	84	3528	3528	23337	23337	keep	58.79	51.66
0186:	16	29	84	3564	3564	23337	23337	keep	60.03	51.72
0186:	38912	30	84	3633	3633	23337	23337	keep	64.52	61.75
0186:	38928	38	84	4245	4245	23337	23337	keep	94.61	92.21
0186:	786720	39	84	4287	4287	23337	23337	keep	92.55	86.57
0186:	38928	40	84	4326	4326	23337	23337	keep	76.91	76.65
0186:	563200	41	84	4422	4422	23337	23337	keep	73.79	69.24
0186:	16	51	84	4799	4799	23337	23337	keep	93.26	89.63
0186:	16	53	84	4860	4860	23337	23337	keep	91.94	89.28
0187:	38912	20	39	1560	1560	9153	9153	keep	52.97	47.10
0187:	16	21	39	1647	1647	9153	9153	keep	88.21	82.84
0187:	38928	22	39	1704	1704	9153	9153	keep	48.76	43.29
0187:	16	25	39	1827	1827	9153	9153	keep	79.94	74.47
0188:	2048	48	81	2040	2040	11709	11709	keep	80.15	69.94
0190:	301360	10	63	1080	1080	14976	14976	keep	50.09	44.12
0190:	16	18	63	1614	1614	14976	14976	keep	56.39	45.90
0190:	16	44	63	3611	3611	14976	14976	keep	55.11	52.02
0190:	16	48	63	3809	3809	14976	14976	keep	45.67	43.55
0191:	524304	10	30	1415	1415	10053	10053	keep	45.78	43.35
0192:	256	10	22	1222	1222	6159	6159	keep	60.67	58.55
0192:	301344	11	22	1244	1244	6159	6159	keep	69.70	68.95
0192:	563200	12	22	1368	1368	6159	6159	keep	53.03	49.65
0192:	38912	14	22	1458	1458	6159	6159	keep	69.85	58.07
0193:	16	47	65	3375	3375	13371	13371	keep	66.18	63.87
0193:	39216	48	65	3441	3441	13371	13371	keep	71.42	64.57
0193:	16	49	65	3501	3501	13371	13371	keep	66.42	63.51
0193:	38912	50	65	3573	3573	13371	13371	keep	48.27	41.45
0193:	38912	52	65	3788	3788	13371	13371	keep	62.89	55.62
0193:	262432	53	65	3874	3874	13371	13371	keep	79.59	75.56
0193:	16	55	65	4059	4059	13371	13371	keep	58.15	58.68
0193:	2573741	57	65	4133	4133	13371	13371	keep	56.11	53.25
0193:	32	58	65	4167	4167	13371	13371	keep	55.21	58.14
0193:	256	60	65	4253	4253	13371	13371	keep	53.37	45.81
0193:	38912	61	65	4284	4284	13371	13371	keep	64.03	59.80
0194:	563200	26	59	1610	1610	21696	21696	keep	50.11	46.77
0194:	38912	32	59	1762	1762	21696	21696	keep	63.07	58.49
0194:	262432	33	59	1818	1818	21696	21696	keep	59.61	52.20
0194:	256	34	59	1840	1840	21696	21696	keep	67.52	58.16
0194:	1024	40	59	2129	2129	21696	21696	keep	48.56	47.36
0194:	256	41	59	2134	2134	21696	21696	keep	53.04	54.36
0194:	524288	42	59	2160	2160	21696	21696	keep	51.55	47.37
0194:	262432	43	59	2161	2161	21696	21696	keep	55.33	51.02
0194:	563200	44	59	2193	2193	21696	21696	keep	54.09	51.21
0194:	1024	46	59	2327	2327	21696	21696	keep	61.96	64.59
0194:	214144	52	59	2515	2515	21696	21696	keep	63.07	59.92
0194:	563200	53	59	2564	2564	21696	21696	keep	64.15	57.89
0194:	563200	54	59	2601	2601	21696	21696	keep	57.21	56.53
0194:	288	55	59	2608	2608	21696	21696	keep	55.26	54.46
0195:	38912	19	24	810	810	6606	6606	keep	48.27	42.12
0196:	256	5	45	112	112	3825	3825	keep	64.89	63.61
0196:	524288	6	45	124	124	3825	3825	keep	62.15	62.96
0196:	4194304	7	45	134	134	3825	3825	keep	65.19	66.57
0196:	38912	8	45	177	177	3825	3825	keep	64.52	60.75
0196:	256	9	45	185	185	3825	3825	keep	56.63	52.03
0196:	262176	10	45	190	190	3825	3825	keep	65.93	60.31
0196:	524288	11	45	194	194	3825	3825	keep	70.59	65.41
0196:	256	12	45	203	203	3825	3825	keep	88.70	86.64
0196:	2294917	13	45	205	205	3825	3825	keep	91.22	88.61
0196:	16	14	45	228	228	3825	3825	keep	85.03	81.30
0196:	524288	15	45	229	229	3825	3825	keep	81.70	77.15
0196:	262176	16	45	237	237	3825	3825	keep	77.15	73.85
0196:	262144	20	45	318	318	3825	3825	keep	64.21	58.30
0196:	38912	21	45	319	319	3825	3825	keep	67.30	61.47
0196:	2114701	22	45	341	341	3825	3825	keep	75.00	69.87
0196:	262432	23	45	349	349	3825	3825	keep	75.11	68.16
0196:	262176	24	45	403	403	3825	3825	keep	76.33	64.47
0196:	38912	25	45	407	407	3825	3825	keep	76.33	64.47
0196:	262432	26	45	489	489	3825	3825	keep	73.61	67.53
0196:	524288	27	45	520	520	3825	3825	keep	82.89	78.76
0196:	16	28	45	604	604	3825	3825	keep	81.70	72.66
0196:	16	31	45	696	696	3825	3825	keep	64.00	55.04
0196:	524288	32	45	728	728	3825	3825	keep	52.26	52.91
0196:	16	33	45	772	772	3825	3825	keep	58.41	55.45
0196:	256	34	45	790	790	3825	3825	keep	76.74	67.52
0196:	262176	35	45	900	900	3825	3825	keep	76.45	69.11
0196:	38912	36	45	912	912	3825	3825	keep	79.39	68.85
0196:	262176	42	45	1087	1087	3825	3825	keep	49.07	42.05
0197:	4194304	7	18	307	307	4194	4194	keep	55.37	48.65
0198:	2048	7	41	1188	1188	10761	10761	keep	62.55	61.65
0198:	16	11	41	1457	1457	10761	10761	keep	68.41	65.05
0198:	1	20	41	2122	2122	10761	10761	keep	94.74	94.85
0198:	16	21	41	2178	2178	10761	10761	keep	90.88	88.35
0198:	16	24	41	2256	2256	10761	10761	keep	88.97	87.03
0198:	38912	25	41	2316	2316	10761	10761	keep	89.30	88.28
0198:	16	26	41	2397	2397	10761	10761	keep	57.12	49.93
0198:	38912	27	41	2472	2472	10761	10761	keep	57.48	52.28
0198:	563504	28	41	2601	2601	10761	10761	keep	53.21	49.91
0198:	301104	29	41	2766	2766	10761	10761	keep	54.97	43.22
0198:	16	30	41	2822	2822	10761	10761	keep	65.04	57.65
0200:	38912	24	76	2094	2094	17922	17922	keep	80.88	82.94
0200:	38912	63	76	4536	4536	17922	17922	keep	55.61	42.45
0200:	38928	64	76	4725	4725	17922	17922	keep	64.85	59.92
0200:	128	65	76	4762	4762	17922	17922	keep	72.56	68.89
0200:	38912	66	76	4906	4906	17922	17922	keep	61.70	55.34
0200:	65664	68	76	5055	5055	17922	17922	keep	82.64	78.36
0200:	38912	69	76	5100	5100	17922	17922	keep	78.76	74.14
0200:	825632	71	76	5266	5266	17922	17922	keep	80.70	78.36
0200:	524288	73	76	5488	5488	17922	17922	keep	63.04	53.01
0201:	262432	24	24	1505	1505	5301	5301	keep	56.59	57.08
0202:	38928	2	30	889	889	7479	7479	keep	63.81	57.59
0202:	524560	5	30	1085	1085	7479	7479	keep	86.33	84.87
0202:	38912	6	30	1150	1150	7479	7479	keep	54.67	60.31
0202:	16	7	30	1155	1155	7479	7479	keep	59.30	64.31
0202:	16	8	30	1218	1218	7479	7479	keep	79.76	75.93
0202:	38912	9	30	1222	1222	7479	7479	keep	79.93	76.77
0202:	128	10	30	1277	1277	7479	7479	keep	69.30	71.86
0202:	262448	11	30	1296	1296	7479	7479	keep	75.21	78.14
0202:	128	12	30	1316	1316	7479	7479	keep	87.81	83.88
0202:	38912	13	30	1344	1344	7479	7479	keep	62.73	59.08
0202:	38928	14	30	1419	1419	7479	7479	keep	73.33	77.08
0202:	38928	19	30	1695	1695	7479	7479	keep	65.03	66.13
0202:	16384	20	30	1701	1701	7479	7479	keep	63.82	65.50
0202:	32	21	30	1772	1772	7479	7479	keep	93.41	93.65
0202:	256	22	30	1806	1806	7479	7479	keep	70.36	76.55
0202:	38928	23	30	1833	1833	7479	7479	keep	75.33	77.33
0204:	826429	7	25	654	654	8436	8436	keep	69.88	63.82
0204:	16	15	25	1268	1268	8436	8436	keep	84.74	84.81
0204:	38912	16	25	1273	1273	8436	8436	keep	83.04	81.22
0204:	38928	18	25	1591	1591	8436	8436	keep	68.26	63.85
0204:	301088	19	25	1726	1726	8436	8436	keep	56.00	60.11
0204:	16	20	25	1788	1788	8436	8436	keep	92.06	92.83
0205:	38912	11	26	346	346	3219	3219	keep	80.89	74.94
0205:	256	13	26	430	430	3219	3219	keep	69.63	63.66
0206:	16	43	90	3416	3416	21915	21915	keep	56.04	42.18
0207:	13	7	64	425	425	11199	11199	keep	68.15	58.64
0207:	38912	8	64	576	576	11199	11199	keep	63.88	65.57
0207:	262176	9	64	626	626	11199	11199	keep	66.33	68.17
0207:	16	10	64	648	648	11199	11199	keep	57.12	57.13
0207:	38912	11	64	776	776	11199	11199	keep	55.37	51.79
0207:	38912	31	64	1935	1935	11199	11199	keep	55.94	51.93
0207:	38912	40	64	2361	2361	11199	11199	keep	71.94	73.43
0207:	262176	41	64	2388	2388	11199	11199	keep	88.97	86.19
0207:	38912	42	64	2418	2418	11199	11199	keep	67.94	62.28
0207:	524576	45	64	2646	2646	11199	11199	keep	72.09	61.69
0207:	38912	46	64	2670	2670	11199	11199	keep	64.09	60.88
0207:	32	47	64	2778	2778	11199	11199	keep	67.48	60.63
0207:	16	48	64	2790	2790	11199	11199	keep	77.30	71.74
0207:	38912	49	64	2805	2805	11199	11199	keep	70.58	65.74
0207:	38912	52	64	2991	2991	11199	11199	keep	65.70	52.54
0207:	16	58	64	3225	3225	11199	11199	keep	70.18	63.51
0207:	38912	61	64	3350	3350	11199	11199	keep	51.59	40.33
0207:	38912	63	64	3450	3450	11199	11199	keep	48.55	41.77
0208:	8388608	6	15	447	447	2124	2124	keep	96.97	95.32
0208:	256	7	15	467	467	2124	2124	keep	100.00	100.00
0208:	32	8	15	469	469	2124	2124	keep	100.00	100.00
0208:	262144	9	15	483	483	2124	2124	keep	100.00	100.00
0208:	256	10	15	527	527	2124	2124	keep	87.52	87.62
0208:	2180224	11	15	532	532	2124	2124	keep	85.74	86.35
0208:	32	12	15	579	579	2124	2124	keep	83.52	84.80
0208:	262144	13	15	620	620	2124	2124	keep	99.11	96.83
0208:	256	14	15	628	628	2124	2124	keep	91.78	85.82
0208:	13	15	15	670	670	2124	2124	keep	96.52	95.20
0209:	272	17	31	1067	1067	6771	6771	keep	64.89	65.07
0209:	16	24	31	1365	1365	6771	6771	keep	37.82	42.57
0209:	32768	27	31	1666	1666	6771	6771	keep	39.96	40.47
0210:	301344	18	78	1714	1714	21618	21618	keep	43.33	42.58
0211:	16	13	25	530	530	3792	3792	keep	69.74	62.56
0211:	524288	16	25	636	636	3792	3792	keep	58.24	48.57
0211:	38912	17	25	690	690	3792	3792	keep	61.18	50.02
0211:	12845104	18	25	691	691	3792	3792	keep	60.07	48.56
0211:	38912	19	25	834	834	3792	3792	keep	84.48	84.71
0211:	4456752	20	25	843	843	3792	3792	keep	81.09	77.09
0212:	38912	6	12	450	450	3789	3789	keep	79.15	73.81
0213:	262432	8	34	788	788	8121	8121	keep	51.56	41.50
0213:	5019952	14	34	1295	1295	8121	8121	keep	59.89	53.87
0213:	38912	15	34	1371	1371	8121	8121	keep	47.52	43.99
0213:	16	16	34	1380	1380	8121	8121	keep	49.42	43.89
0214:	786720	27	40	3343	3343	13368	13368	keep	56.04	46.89
0214:	16	33	40	3735	3735	13368	13368	keep	60.88	50.98
0214:	38912	34	40	3740	3740	13368	13368	keep	67.96	57.74
0215:	262432	16	50	1195	1195	7800	7800	keep	72.37	68.51
0215:	128	17	50	1202	1202	7800	7800	keep	68.85	64.30
0215:	38912	22	50	1522	1522	7800	7800	keep	48.30	40.18
0215:	256	23	50	1593	1593	7800	7800	keep	66.61	55.57
0215:	16	24	50	1595	1595	7800	7800	keep	64.89	51.77
0215:	65536	25	50	1596	1596	7800	7800	keep	60.64	47.51
0215:	131072	26	50	1643	1643	7800	7800	keep	66.74	59.58
0215:	16	27	50	1644	1644	7800	7800	keep	61.24	53.51
0215:	16	29	50	1766	1766	7800	7800	keep	63.56	59.99
0215:	128	30	50	1826	1826	7800	7800	keep	66.11	58.83
0215:	1024	31	50	1850	1850	7800	7800	keep	85.37	81.28
0215:	524304	32	50	1854	1854	7800	7800	keep	88.76	87.28
0215:	38912	33	50	1855	1855	7800	7800	keep	88.70	85.42
0215:	262176	34	50	1876	1876	7800	7800	keep	83.26	76.17
0215:	256	35	50	1920	1920	7800	7800	keep	87.61	85.28
0215:	1024	36	50	1933	1933	7800	7800	keep	75.85	78.42
0215:	16521	39	50	2020	2020	7800	7800	keep	72.33	68.19
0215:	16	40	50	2058	2058	7800	7800	keep	71.39	62.12
0215:	256	41	50	2085	2085	7800	7800	keep	65.45	55.04
0215:	1024	42	50	2142	2142	7800	7800	keep	72.76	75.77
0215:	16	44	50	2325	2325	7800	7800	keep	71.42	69.23
0215:	16	45	50	2386	2386	7800	7800	keep	68.04	62.87
0215:	262176	46	50	2422	2422	7800	7800	keep	69.74	67.27
0215:	16384	47	50	2433	2433	7800	7800	keep	58.79	55.88
0215:	256	48	50	2439	2439	7800	7800	keep	62.82	57.97
0216:	256	13	18	285	285	1359	1359	keep	91.73	86.09
0216:	6144	14	18	291	291	1359	1359	keep	91.73	86.09
0216:	16	15	18	297	297	1359	1359	keep	83.79	75.27
0216:	131200	16	18	370	370	1359	1359	keep	94.07	90.05
0217:	13	12	22	687	687	8679	8679	keep	70.21	74.53
0217:	214144	13	22	688	688	8679	8679	keep	75.67	80.16
0218:	38912	5	36	446	446	8802	8802	keep	64.52	65.79
0218:	16	6	36	450	450	8802	8802	keep	69.64	70.97
0218:	262144	9	36	557	557	8802	8802	keep	60.30	60.52
0218:	16	18	36	1032	1032	8802	8802	keep	65.73	65.26
0218:	16	24	36	1518	1518	8802	8802	keep	48.88	50.55
0219:	16	32	46	2529	2529	10848	10848	keep	84.30	76.84
0219:	2048	34	46	2616	2616	10848	10848	keep	72.61	72.39
0219:	16	35	46	2634	2634	10848	10848	keep	76.88	70.88
0219:	38912	40	46	2773	2773	10848	10848	keep	85.26	85.02
0219:	38912	42	46	3125	3125	10848	10848	keep	73.67	73.76
0220:	16	11	52	996	996	14322	14322	keep	79.94	65.98
0220:	16	12	52	1053	1053	14322	14322	keep	74.03	72.19
0220:	16	14	52	1272	1272	14322	14322	keep	68.76	59.14
0220:	2097165	15	52	1318	1318	14322	14322	keep	70.15	67.50
0220:	301088	16	52	1329	1329	14322	14322	keep	71.88	64.14
0220:	2097152	23	52	2321	2321	14322	14322	keep	51.52	43.74
0220:	38912	40	52	3582	3582	14322	14322	keep	69.21	67.21
0220:	16	42	52	3771	3771	14322	14322	keep	65.06	57.02
0220:	4194304	43	52	3809	3809	14322	14322	keep	66.89	58.09
0220:	16	48	52	4070	4070	14322	14322	keep	83.19	71.41
0220:	16	50	52	4184	4184	14322	14322	keep	65.37	60.04
0221:	38912	52	109	3796	3796	25140	25140	keep	52.41	55.70
0221:	262144	82	109	6698	6698	25140	25140	keep	61.81	47.48
0221:	38912	83	109	6740	6740	25140	25140	keep	55.96	49.86
0221:	38912	84	109	6939	6939	25140	25140	keep	63.45	56.66
0221:	38912	85	109	7038	7038	25140	25140	keep	81.15	75.36
0221:	38912	88	109	7359	7359	25140	25140	keep	57.70	47.78
0221:	256	98	109	7795	7795	25140	25140	keep	62.30	55.21
0221:	16	99	109	7806	7806	25140	25140	keep	55.55	46.23
0221:	2573741	102	109	7897	7897	25140	25140	keep	53.70	46.14
0221:	256	105	109	8015	8015	25140	25140	keep	75.70	70.77
0221:	2612397	106	109	8047	8047	25140	25140	keep	79.33	69.09
0221:	256	108	109	8178	8178	25140	25140	keep	85.73	82.36
0221:	16	109	109	8208	8208	25140	25140	keep	43.82	44.17
0222:	4493344	6	21	414	414	5994	5994	keep	58.21	60.69
0222:	256	7	21	431	431	5994	5994	keep	72.00	73.47
0222:	38912	11	21	533	533	5994	5994	keep	76.04	80.61
0222:	38912	14	21	712	712	5994	5994	keep	63.44	63.03
0222:	262432	17	21	966	966	5994	5994	keep	71.21	72.25
0223:	262432	6	16	935	935	7554	7554	keep	72.07	68.47
0223:	16	7	16	965	965	7554	7554	keep	56.74	49.52
0223:	786736	8	16	1017	1017	7554	7554	keep	60.39	54.49
0223:	16	10	16	1321	1321	7554	7554	keep	71.04	65.93
0224:	13	2	35	2188	2188	21291	21291	keep	59.56	51.04
0224:	16	15	35	3093	3093	21291	21291	keep	55.55	44.79
0225:	563229	10	75	150	150	11439	11439	keep	55.36	55.56
0225:	16	11	75	187	187	11439	11439	keep	62.15	50.39
0225:	2097152	12	75	232	232	11439	11439	keep	71.96	62.70
0225:	2097152	15	75	363	363	11439	11439	keep	76.61	71.81
0225:	38912	16	75	364	364	11439	11439	keep	76.96	75.28
0225:	2097152	17	75	409	409	11439	11439	keep	51.56	52.90
0225:	786720	18	75	417	417	11439	11439	keep	58.61	62.32
0225:	196736	19	75	436	436	11439	11439	keep	68.11	66.80
0225:	128	20	75	508	508	11439	11439	keep	78.93	70.37
0225:	38928	21	75	513	513	11439	11439	keep	76.18	68.73
0225:	196736	27	75	783	783	11439	11439	keep	82.55	84.07
0225:	38912	28	75	784	784	11439	11439	keep	81.78	85.82
0225:	16	29	75	818	818	11439	11439	keep	59.59	52.62
0225:	301312	31	75	933	933	11439	11439	keep	58.36	53.95
0225:	16	35	75	1125	1125	11439	11439	keep	65.06	61.18
0225:	38912	36	75	1151	1151	11439	11439	keep	81.19	81.93
0225:	38912	40	75	1384	1384	11439	11439	keep	44.96	46.72
0225:	16	50	75	1895	1895	11439	11439	keep	50.67	48.81
0225:	38912	53	75	2133	2133	11439	11439	keep	62.67	54.57
0225:	262176	54	75	2134	2134	11439	11439	keep	55.26	45.11
0225:	32	57	75	2353	2353	11439	11439	keep	59.00	54.84
0225:	16	58	75	2379	2379	11439	11439	keep	45.73	41.10
0225:	16	61	75	2582	2582	11439	11439	keep	48.89	47.04
0226:	131072	5	59	304	304	12264	12264	keep	77.22	74.28
0226:	131072	6	59	355	355	12264	12264	keep	61.19	58.79
0226:	38912	7	59	360	360	12264	12264	keep	58.00	54.13
0226:	825632	8	59	441	441	12264	12264	keep	85.09	83.43
0226:	1024	11	59	638	638	12264	12264	keep	48.07	40.48
0226:	38912	12	59	768	768	12264	12264	keep	65.94	60.61
0226:	256	13	59	796	796	12264	12264	keep	74.70	75.26
0226:	38912	14	59	881	881	12264	12264	keep	81.11	73.67
0226:	38912	15	59	945	945	12264	12264	keep	73.73	75.66
0226:	288	18	59	1383	1383	12264	12264	keep	79.39	74.38
0226:	38912	19	59	1384	1384	12264	12264	keep	78.52	74.19
0226:	38912	23	59	1659	1659	12264	12264	keep	55.06	52.86
0226:	38912	24	59	1737	1737	12264	12264	keep	46.64	43.77
0226:	128	25	59	1799	1799	12264	12264	keep	74.89	78.24
0226:	38912	26	59	1823	1823	12264	12264	keep	72.33	72.74
0226:	38912	29	59	2005	2005	12264	12264	keep	76.78	72.14
0226:	128	30	59	2051	2051	12264	12264	keep	89.11	83.49
0226:	128	31	59	2072	2072	12264	12264	keep	73.37	75.40
0226:	16384	35	59	2304	2304	12264	12264	keep	83.45	82.25
0226:	1024	36	59	2310	2310	12264	12264	keep	90.09	88.12
0226:	128	37	59	2350	2350	12264	12264	keep	64.70	56.80
0226:	38912	39	59	2427	2427	12264	12264	keep	83.76	80.93
0226:	38912	40	59	2491	2491	12264	12264	keep	66.59	57.64
0226:	256	41	59	2540	2540	12264	12264	keep	62.44	60.24
0226:	38912	45	59	2856	2856	12264	12264	keep	52.18	52.68
0226:	65536	46	59	2949	2949	12264	12264	keep	51.42	44.48
0227:	16	5	23	229	229	3138	3138	keep	87.59	87.64
0227:	38912	6	23	230	230	3138	3138	keep	87.59	87.64
0227:	301360	7	23	334	334	3138	3138	keep	64.52	59.52
0227:	16	8	23	393	393	3138	3138	keep	68.55	59.57
0227:	825632	9	23	434	434	3138	3138	keep	78.52	69.59
0227:	16	10	23	450	450	3138	3138	keep	81.48	77.19
0227:	16	11	23	506	506	3138	3138	keep	56.56	51.82
0227:	36864	13	23	558	558	3138	3138	keep	57.15	50.86
0227:	16	15	23	680	680	3138	3138	keep	56.11	52.82
0227:	262176	20	23	948	948	3138	3138	keep	53.64	47.74
0228:	38912	47	81	1902	1902	11061	11061	keep	83.91	76.70
0228:	16	48	81	1970	1970	11061	11061	keep	90.89	88.80
0228:	16	53	81	2145	2145	11061	11061	keep	62.76	57.67
0229:	16	7	18	404	404	2061	2061	keep	89.70	88.08
0229:	262432	8	18	420	420	2061	2061	keep	94.24	94.02
0229:	38912	9	18	430	430	2061	2061	keep	90.52	89.52
0229:	256	10	18	455	455	2061	2061	keep	86.96	82.96
0229:	16	11	18	523	523	2061	2061	keep	86.04	82.24
0229:	524288	12	18	526	526	2061	2061	keep	80.96	76.43
0229:	38912	13	18	549	549	2061	2061	keep	73.12	69.93
0229:	262432	14	18	557	557	2061	2061	keep	78.52	76.47
0229:	256	15	18	568	568	2061	2061	keep	81.70	77.64
0229:	214144	16	18	569	569	2061	2061	keep	81.70	77.64
0229:	2621453	17	18	584	584	2061	2061	keep	81.74	77.93
0230:	256	3	20	150	150	3516	3516	keep	72.09	67.80
0230:	823328	7	20	311	311	3516	3516	keep	73.63	65.42
0230:	2048	8	20	327	327	3516	3516	keep	70.36	61.95
0230:	5019952	9	20	427	427	3516	3516	keep	65.52	51.24
0231:	128	14	31	701	701	4908	4908	keep	53.78	52.40
0231:	38912	19	31	926	926	4908	4908	keep	45.11	49.24
0231:	4456480	23	31	1115	1115	4908	4908	keep	63.67	65.46
0231:	16	24	31	1122	1122	4908	4908	keep	65.18	69.40
0231:	128	25	31	1140	1140	4908	4908	keep	51.67	55.23
0231:	262176	29	31	1415	1415	4908	4908	keep	51.78	47.47
0232:	38912	26	56	1634	1634	14226	14226	keep	48.37	48.30
0232:	16	37	56	1973	1973	14226	14226	keep	54.41	51.95
0232:	262176	38	56	1979	1979	14226	14226	keep	56.41	54.07
0232:	16	46	56	2218	2218	14226	14226	keep	50.52	46.00
0232:	262176	47	56	2270	2270	14226	14226	keep	47.85	41.73
0232:	38912	48	56	2344	2344	14226	14226	keep	59.30	51.63
0233:	8388608	15	21	476	476	3078	3078	keep	71.96	66.58
0233:	6291469	16	21	509	509	3078	3078	keep	71.37	67.24
0233:	16	17	21	511	511	3078	3078	keep	76.26	73.14
0233:	262144	18	21	525	525	3078	3078	keep	70.76	69.85
0233:	38912	19	21	526	526	3078	3078	keep	71.67	68.86
0233:	256	20	21	549	549	3078	3078	keep	73.85	73.80
0234:	256	21	50	660	660	5811	5811	keep	73.39	61.93
0234:	8904125	24	50	762	762	5811	5811	keep	78.79	64.44
0234:	16	25	50	807	807	5811	5811	keep	48.79	43.24
0234:	16	35	50	1283	1283	5811	5811	keep	75.30	67.76
0234:	38912	36	50	1286	1286	5811	5811	keep	70.59	59.16
0234:	16	37	50	1374	1374	5811	5811	keep	59.97	53.89
0234:	38928	39	50	1497	1497	5811	5811	keep	86.88	82.22
0234:	777645	40	50	1581	1581	5811	5811	keep	68.18	58.20
0234:	262176	41	50	1634	1634	5811	5811	keep	95.85	92.38
0234:	13	42	50	1641	1641	5811	5811	keep	97.15	91.86
0234:	256	43	50	1676	1676	5811	5811	keep	83.70	79.92
0234:	16	44	50	1692	1692	5811	5811	keep	79.27	76.30
0234:	13	45	50	1696	1696	5811	5811	keep	75.56	71.66
0234:	262144	46	50	1705	1705	5811	5811	keep	70.81	67.47
0234:	563200	47	50	1749	1749	5811	5811	keep	63.52	59.17
0234:	2097165	48	50	1764	1764	5811	5811	keep	74.39	72.58
0234:	262432	49	50	1831	1831	5811	5811	keep	68.41	64.47
0234:	13	50	50	1836	1836	5811	5811	keep	65.12	58.05
0235:	3097773	6	60	310	310	15750	15750	keep	59.93	58.24
0235:	38912	7	60	324	324	15750	15750	keep	56.58	51.84
0235:	38912	8	60	403	403	15750	15750	keep	71.19	63.20
0236:	563200	4	20	391	391	3579	3579	keep	62.41	56.06
0236:	262432	5	20	447	447	3579	3579	keep	64.94	61.96
0236:	262176	6	20	525	525	3579	3579	keep	67.06	57.72
0236:	39168	7	20	553	553	3579	3579	keep	89.70	84.13
0236:	16	8	20	600	600	3579	3579	keep	58.64	50.81
0236:	2311309	9	20	627	627	3579	3579	keep	68.18	61.69
0236:	256	10	20	641	641	3579	3579	keep	77.07	73.18
0236:	38912	11	20	696	696	3579	3579	keep	82.55	74.59
0236:	256	12	20	709	709	3579	3579	keep	88.07	75.75
0236:	262176	13	20	738	738	3579	3579	keep	72.91	65.70
0236:	563456	14	20	813	813	3579	3579	keep	89.09	78.01
0236:	256	15	20	824	824	3579	3579	keep	84.26	76.32
0236:	262176	16	20	834	834	3579	3579	keep	82.36	72.92
0236:	262144	17	20	846	846	3579	3579	keep	82.61	76.23
0236:	262144	18	20	877	877	3579	3579	keep	89.19	84.27
0236:	301088	19	20	909	909	3579	3579	keep	78.45	67.31
0237:	6921373	2	34	271	271	5682	5682	keep	61.07	54.57
0237:	5019952	7	34	488	488	5682	5682	keep	58.89	54.74
0238:	16	36	51	2754	2754	11430	11430	keep	92.09	90.13
0238:	256	37	51	2755	2755	11430	11430	keep	94.52	91.11
0238:	262176	41	51	2984	2984	11430	11430	keep	75.44	68.89
0238:	16	42	51	3008	3008	11430	11430	keep	67.48	61.27
0238:	38912	43	51	3045	3045	11430	11430	keep	64.45	59.65
0238:	524288	44	51	3186	3186	11430	11430	keep	52.82	41.84
0239:	4840861	4	36	2004	2004	13140	13140	keep	70.45	67.32
0240:	128	7	33	180	180	7821	7821	keep	84.70	84.13
0240:	262176	8	33	182	182	7821	7821	keep	81.30	80.61
0240:	20971520	9	33	203	203	7821	7821	keep	77.67	76.57
0240:	16	10	33	246	246	7821	7821	keep	81.58	74.92
0240:	21495808	11	33	247	247	7821	7821	keep	83.04	75.83
0240:	4718605	14	33	329	329	7821	7821	keep	52.15	53.68
0241:	297248	11	37	1084	1084	7986	7986	keep	75.67	70.16
0241:	4194304	12	37	1101	1101	7986	7986	keep	64.67	57.16
0241:	524288	13	37	1115	1115	7986	7986	keep	54.85	47.98
0241:	256	18	37	1370	1370	7986	7986	keep	72.44	72.13
0241:	262432	20	37	1493	1493	7986	7986	keep	75.15	75.78
0243:	38928	16	70	1160	1160	28704	28704	keep	83.04	85.10
0243:	256	17	70	1197	1197	28704	28704	keep	59.45	55.23
0243:	524304	18	70	1234	1234	28704	28704	keep	85.81	84.09
0243:	16	19	70	1278	1278	28704	28704	keep	62.33	56.52
0243:	38928	20	70	1330	1330	28704	28704	keep	63.30	62.42
0243:	38928	25	70	1918	1918	28704	28704	keep	56.44	51.82
0244:	825648	37	41	3775	3775	12255	12255	keep	47.85	41.73
0245:	16	7	34	918	918	8859	8859	keep	44.48	42.07
0245:	16	11	34	1158	1158	8859	8859	keep	76.21	73.77
0245:	2622477	14	34	1380	1380	8859	8859	keep	59.67	54.06
0246:	301360	9	17	840	840	4092	4092	keep	77.15	73.56
0246:	38928	10	17	952	952	4092	4092	keep	69.74	62.70
0246:	301344	11	17	1062	1062	4092	4092	keep	80.76	79.45
0246:	262176	12	17	1092	1092	4092	4092	keep	81.24	75.91
0246:	256	13	17	1107	1107	4092	4092	keep	88.30	83.67
0246:	4	14	17	1146	1146	4092	4092	keep	94.30	97.25
0247:	38928	12	45	563	563	8019	8019	keep	48.00	44.43
0247:	36864	20	45	1325	1325	8019	8019	keep	59.89	59.31
0247:	262176	22	45	1404	1404	8019	8019	keep	48.76	51.35
0247:	36864	27	45	1813	1813	8019	8019	keep	47.00	42.64
0247:	2061	28	45	1851	1851	8019	8019	keep	44.45	42.70
0247:	2048	30	45	1935	1935	8019	8019	keep	63.58	62.86
0247:	262176	31	45	1945	1945	8019	8019	keep	57.44	56.90
0247:	262176	35	45	2152	2152	8019	8019	keep	53.07	54.21
0247:	2048	36	45	2187	2187	8019	8019	keep	45.00	43.12
0247:	38925	38	45	2313	2313	8019	8019	keep	65.97	64.17
0247:	262176	39	45	2321	2321	8019	8019	keep	63.52	63.06
0247:	256	41	45	2453	2453	8019	8019	keep	49.44	50.60
0247:	2544800	42	45	2488	2488	8019	8019	keep	59.85	54.54
0248:	256	4	29	845	845	4641	4641	keep	59.15	63.96
0248:	4194304	5	29	860	860	4641	4641	keep	73.70	72.94
0248:	4195456	6	29	886	886	4641	4641	keep	70.11	66.90
0248:	32768	13	29	957	957	4641	4641	keep	56.48	57.46
0248:	6144	14	29	978	978	4641	4641	keep	62.39	60.12
0248:	13	15	29	985	985	4641	4641	keep	67.15	66.43
0248:	65536	16	29	998	998	4641	4641	keep	79.44	80.58
0248:	131072	17	29	1000	1000	4641	4641	keep	78.63	79.99
0248:	524288	18	29	1005	1005	4641	4641	keep	72.91	77.45
0248:	256	19	29	1006	1006	4641	4641	keep	68.67	74.13
0248:	4456480	20	29	1038	1038	4641	4641	keep	78.36	82.55
0248:	65536	21	29	1073	1073	4641	4641	keep	68.04	67.86
0248:	268576	22	29	1082	1082	4641	4641	keep	81.30	81.54
0248:	32768	23	29	1109	1109	4641	4641	keep	79.44	81.98
0248:	8651040	24	29	1130	1130	4641	4641	keep	62.63	67.71
0248:	16384	25	29	1140	1140	4641	4641	keep	62.45	66.00
0248:	262432	26	29	1158	1158	4641	4641	keep	75.76	75.08
0248:	524288	27	29	1176	1176	4641	4641	keep	80.79	80.09
0249:	38912	17	61	1329	1329	12639	12639	keep	43.24	42.84
0249:	262176	22	61	1683	1683	12639	12639	keep	49.79	44.01
0249:	38912	24	61	1844	1844	12639	12639	keep	59.30	55.09
0249:	262432	25	61	1851	1851	12639	12639	keep	59.39	61.04
0249:	38912	38	61	2547	2547	12639	12639	keep	61.42	50.18
0249:	38912	40	61	2696	2696	12639	12639	keep	58.22	45.47
0249:	36864	41	61	2832	2832	12639	12639	keep	57.39	45.86
0249:	38912	44	61	2971	2971	12639	12639	keep	69.81	61.41
0249:	38912	46	61	3096	3096	12639	12639	keep	70.09	65.00
0249:	262176	47	61	3132	3132	12639	12639	keep	73.03	68.78
0249:	36864	48	61	3249	3249	12639	12639	keep	70.15	61.57
0249:	38912	50	61	3380	3380	12639	12639	keep	72.07	72.41
0249:	38912	51	61	3456	3456	12639	12639	keep	57.18	47.82
0249:	13	52	61	3513	3513	12639	12639	keep	89.67	86.46
0249:	825632	53	61	3626	3626	12639	12639	keep	61.37	60.52
0250:	17536	12	45	298	298	8694	8694	keep	85.04	76.87
0250:	38912	13	45	321	321	8694	8694	keep	76.39	67.02
0250:	301312	14	45	555	555	8694	8694	keep	57.85	45.08
0250:	301344	18	45	1051	1051	8694	8694	keep	100.00	100.00
0250:	410784	21	45	1261	1261	8694	8694	keep	62.63	60.35
0250:	38912	22	45	1285	1285	8694	8694	keep	77.48	75.79
0250:	301344	24	45	1514	1514	8694	8694	keep	81.30	71.91
0250:	301088	25	45	1633	1633	8694	8694	keep	76.07	69.18
0250:	16	26	45	1698	1698	8694	8694	keep	76.09	67.26
0250:	825632	27	45	1703	1703	8694	8694	keep	71.67	63.16
0250:	38912	28	45	1773	1773	8694	8694	keep	84.97	84.75
0250:	301088	29	45	1875	1875	8694	8694	keep	66.97	62.20
0250:	16	30	45	1892	1892	8694	8694	keep	68.70	69.17
0250:	38912	31	45	1939	1939	8694	8694	keep	76.52	75.76
0251:	825632	8	44	918	918	8448	8448	keep	44.94	40.20
0251:	4194304	12	44	1024	1024	8448	8448	keep	77.56	71.55
0251:	38912	13	44	1089	1089	8448	8448	keep	77.45	71.91
0251:	4456480	14	44	1146	1146	8448	8448	keep	68.85	60.72
0251:	16	20	44	1461	1461	8448	8448	keep	52.61	42.70
0251:	2048	22	44	1554	1554	8448	8448	keep	74.67	66.15
0251:	36864	23	44	1566	1566	8448	8448	keep	64.73	52.13
0251:	38912	26	44	1716	1716	8448	8448	keep	84.67	82.72
0251:	16	27	44	1746	1746	8448	8448	keep	59.94	51.49
0251:	16	29	44	1880	1880	8448	8448	keep	55.78	46.00
0251:	38912	30	44	1895	1895	8448	8448	keep	60.63	53.57
0251:	16	31	44	1953	1953	8448	8448	keep	76.88	61.73
0251:	38912	32	44	1962	1962	8448	8448	keep	66.91	52.31
0251:	16	33	44	2031	2031	8448	8448	keep	75.52	63.69
0251:	16	39	44	2306	2306	8448	8448	keep	54.33	45.34
0251:	16	42	44	2630	2630	8448	8448	keep	50.41	41.39
0251:	38928	43	44	2688	2688	8448	8448	keep	69.91	67.69
0252:	38912	13	24	1119	1119	8289	8289	keep	56.30	54.24
0252:	825632	15	24	1266	1266	8289	8289	keep	53.06	48.61
0252:	38912	16	24	1391	1391	8289	8289	keep	74.44	74.82
0252:	825632	19	24	1754	1754	8289	8289	keep	63.56	61.41
0252:	301088	20	24	1966	1966	8289	8289	keep	57.37	55.66
0253:	16	16	61	2856	2856	20802	20802	keep	50.61	43.93
0253:	256	17	61	2939	2939	20802	20802	keep	76.56	72.65
0253:	16	18	61	2946	2946	20802	20802	keep	79.27	72.21
0253:	3134637	19	61	3003	3003	20802	20802	keep	64.64	65.25
0253:	36880	20	61	3066	3066	20802	20802	keep	79.64	74.90
0253:	36864	22	61	3330	3330	20802	20802	keep	56.79	59.72
0253:	16	23	61	3394	3394	20802	20802	keep	51.85	47.97
0253:	262432	24	61	3401	3401	20802	20802	keep	56.81	55.03
0253:	299024	44	61	5010	5010	20802	20802	keep	49.97	48.61
0253:	36864	47	61	5354	5354	20802	20802	keep	68.19	63.05
0253:	16	49	61	5460	5460	20802	20802	keep	57.88	55.46
0254:	16	8	16	1305	1305	6951	6951	keep	62.45	59.03
0254:	301360	9	16	1365	1365	6951	6951	keep	54.33	48.98
0255:	825648	15	34	737	737	5646	5646	keep	76.37	66.88
0255:	38912	16	34	810	810	5646	5646	keep	44.76	42.36
0255:	38912	17	34	891	891	5646	5646	keep	73.61	71.79
0256:	131072	8	34	1304	1304	9201	9201	keep	48.63	44.68
0256:	32	9	34	1316	1316	9201	9201	keep	59.78	58.26
0256:	38912	11	34	1379	1379	9201	9201	keep	62.22	56.08
0256:	2048	12	34	1413	1413	9201	9201	keep	55.67	50.53
0256:	38944	15	34	1560	1560	9201	9201	keep	47.94	50.04
0256:	1	16	34	1670	1670	9201	9201	keep	66.33	54.79
0256:	38912	17	34	1692	1692	9201	9201	keep	81.55	75.90
0256:	256	18	34	1754	1754	9201	9201	keep	54.96	43.96
0256:	38912	19	34	1783	1783	9201	9201	keep	66.48	60.84
0256:	301344	20	34	1862	1862	9201	9201	keep	53.41	52.11
0256:	38912	21	34	1959	1959	9201	9201	keep	73.52	69.77
0256:	256	22	34	2012	2012	9201	9201	keep	52.70	44.45
0256:	38912	28	34	2435	2435	9201	9201	keep	54.41	45.77
0257:	38944	30	70	1641	1641	12567	12567	keep	69.91	68.17
0257:	38912	32	70	1721	1721	12567	12567	keep	66.89	68.19
0257:	16	33	70	1788	1788	12567	12567	keep	84.48	82.51
0257:	262432	34	70	1817	1817	12567	12567	keep	99.11	99.37
0257:	38928	35	70	1928	1928	12567	12567	keep	99.11	99.65
0257:	16	38	70	2088	2088	12567	12567	keep	74.36	71.41
0257:	38944	39	70	2099	2099	12567	12567	keep	82.74	80.42
0257:	16	40	70	2172	2172	12567	12567	keep	67.21	57.60
0257:	1040	43	70	2382	2382	12567	12567	keep	85.91	86.54
0257:	16	45	70	2514	2514	12567	12567	keep	65.82	60.14
0257:	39200	46	70	2541	2541	12567	12567	keep	67.33	62.84
0257:	301344	49	70	2790	2790	12567	12567	keep	63.52	61.17
0257:	16	50	70	2801	2801	12567	12567	keep	70.93	69.60
0257:	38912	52	70	2877	2877	12567	12567	keep	65.06	64.47
0257:	38912	58	70	3168	3168	12567	12567	keep	56.97	48.65
0257:	38912	61	70	3264	3264	12567	12567	keep	70.33	65.33
0258:	16	9	17	269	269	2400	2400	keep	61.85	64.00
0258:	38912	10	17	375	375	2400	2400	keep	60.45	59.37
0258:	16	14	17	520	520	2400	2400	keep	53.63	40.42
0258:	16	15	17	559	559	2400	2400	keep	69.48	63.92
0259:	563216	9	15	839	839	7128	7128	keep	55.52	54.56
0259:	38912	10	15	873	873	7128	7128	keep	50.58	49.71
0260:	38928	40	61	3109	3109	12900	12900	keep	88.52	87.94
0260:	2097152	41	61	3112	3112	12900	12900	keep	88.52	87.94
0260:	16	42	61	3216	3216	12900	12900	keep	92.42	94.07
0260:	38912	43	61	3232	3232	12900	12900	keep	88.89	89.42
0260:	301088	45	61	3347	3347	12900	12900	keep	89.04	85.58
0263:	38928	6	37	429	429	7005	7005	keep	90.48	88.65
0263:	38912	8	37	548	548	7005	7005	keep	78.22	74.51
0263:	16	9	37	593	593	7005	7005	keep	62.93	62.30
0263:	16	18	37	940	940	7005	7005	keep	52.22	49.69
0265:	4	24	43	2317	2317	12576	12576	keep	54.67	57.10
0265:	2883901	28	43	2619	2619	12576	12576	keep	51.48	42.39
0265:	38912	29	43	2708	2708	12576	12576	keep	48.78	46.06
0265:	16	30	43	2710	2710	12576	12576	keep	45.19	42.16
0265:	6144	32	43	2912	2912	12576	12576	keep	57.15	46.56
0266:	38912	20	82	1132	1132	13809	13809	keep	89.70	87.26
0266:	16	21	82	1170	1170	13809	13809	keep	77.58	74.69
0266:	786720	22	82	1195	1195	13809	13809	keep	53.30	45.37
0266:	38912	23	82	1299	1299	13809	13809	keep	47.94	41.32
0266:	16	24	82	1308	1308	13809	13809	keep	48.42	45.77
0266:	16	25	82	1386	1386	13809	13809	keep	74.58	68.27
0266:	38912	26	82	1404	1404	13809	13809	keep	50.85	45.30
0266:	16	29	82	1478	1478	13809	13809	keep	61.89	54.26
0266:	38928	30	82	1545	1545	13809	13809	keep	63.64	55.45
0266:	16	31	82	1617	1617	13809	13809	keep	93.36	90.67
0266:	38912	32	82	1656	1656	13809	13809	keep	60.30	61.27
0266:	304	33	82	1704	1704	13809	13809	keep	89.39	87.19
0266:	16	34	82	1824	1824	13809	13809	keep	75.97	76.50
0266:	38912	35	82	1848	1848	13809	13809	keep	56.48	49.61
0266:	16	38	82	1926	1926	13809	13809	keep	80.85	74.18
0266:	38912	39	82	1946	1946	13809	13809	keep	68.04	57.93
0266:	262432	42	82	2104	2104	13809	13809	keep	68.41	62.89
0266:	16	43	82	2133	2133	13809	13809	keep	58.82	56.32
0266:	38912	44	82	2180	2180	13809	13809	keep	70.30	71.38
0266:	16	45	82	2199	2199	13809	13809	keep	69.42	67.09
0266:	262192	46	82	2256	2256	13809	13809	keep	95.15	95.14
0266:	38912	47	82	2328	2328	13809	13809	keep	71.88	73.99
0266:	16	48	82	2344	2344	13809	13809	keep	75.59	77.27
0266:	262176	49	82	2373	2373	13809	13809	keep	60.64	53.99
0266:	38928	50	82	2424	2424	13809	13809	keep	74.58	70.62
0266:	16	53	82	2538	2538	13809	13809	keep	69.30	62.80
0266:	38912	54	82	2562	2562	13809	13809	keep	96.48	95.56
0266:	2311597	59	82	2759	2759	13809	13809	keep	45.67	41.98
0266:	38912	62	82	2906	2906	13809	13809	keep	82.11	87.84
0267:	262432	80	94	7071	7071	26562	26562	keep	45.09	40.04
0267:	38912	84	94	7590	7590	26562	26562	keep	49.67	48.87
0268:	4981024	27	41	3633	3633	17088	17088	keep	55.30	56.53
0268:	38912	28	41	3665	3665	17088	17088	keep	46.07	46.59
0268:	16	31	41	3822	3822	17088	17088	keep	43.91	47.54
0269:	196608	6	23	175	175	2472	2472	keep	44.48	44.90
0269:	2097152	18	23	594	594	2472	2472	keep	62.48	52.72
0269:	825648	19	23	626	626	2472	2472	keep	68.67	66.05
0270:	16	46	61	3885	3885	16023	16023	keep	57.39	50.49
0270:	38912	47	61	3923	3923	16023	16023	keep	53.48	45.91
0270:	16	48	61	3993	3993	16023	16023	keep	59.76	52.79
0271:	786720	13	48	1325	1325	9117	9117	keep	52.93	50.12
0271:	2162697	16	48	1416	1416	9117	9117	keep	54.36	49.05
0271:	16	17	48	1436	1436	9117	9117	keep	43.70	41.55
0271:	4	22	48	1701	1701	9117	9117	keep	58.73	59.01
0271:	16	23	48	1737	1737	9117	9117	keep	57.97	55.71
0271:	38912	24	48	1740	1740	9117	9117	keep	56.94	54.20
0272:	524288	10	28	1176	1176	7878	7878	keep	80.00	74.98
0272:	301344	11	28	1201	1201	7878	7878	keep	65.74	60.09
0272:	128	12	28	1226	1226	7878	7878	keep	52.52	46.72
0272:	16	25	28	2134	2134	7878	7878	keep	47.78	44.32
0273:	288	13	39	1191	1191	7434	7434	keep	67.21	59.47
0273:	38928	14	39	1239	1239	7434	7434	keep	72.48	62.40
0276:	4194304	6	19	202	202	3378	3378	keep	71.78	70.64
0276:	16	7	19	222	222	3378	3378	keep	58.24	51.01
0276:	16	13	19	573	573	3378	3378	keep	48.03	52.06
0276:	38912	14	19	591	591	3378	3378	keep	51.91	53.30
0276:	524560	15	19	610	610	3378	3378	keep	52.11	45.44
0277:	563216	4	15	787	787	6138	6138	keep	70.89	62.81
0277:	38912	6	15	1080	1080	6138	6138	keep	44.58	40.59
0277:	38912	10	15	1491	1491	6138	6138	keep	85.88	84.03
0277:	36864	14	15	1810	1810	6138	6138	keep	67.48	55.04
0278:	38912	43	113	3905	3905	31092	31092	keep	51.59	54.32
0278:	16	44	113	4051	4051	31092	31092	keep	84.15	87.03
0278:	38912	45	113	4058	4058	31092	31092	keep	92.41	92.69
0278:	38912	49	113	4275	4275	31092	31092	keep	62.58	62.59
0278:	38912	50	113	4392	4392	31092	31092	keep	84.70	84.76
0278:	16	51	113	4423	4423	31092	31092	keep	83.89	85.44
0278:	16	52	113	4547	4547	31092	31092	keep	88.63	88.89
0278:	32	53	113	4578	4578	31092	31092	keep	95.12	90.22
0278:	38912	54	113	4640	4640	31092	31092	keep	76.70	79.62
0278:	256	55	113	4818	4818	31092	31092	keep	77.88	78.66
0278:	38912	56	113	4829	4829	31092	31092	keep	73.74	75.50
0278:	16	57	113	4854	4854	31092	31092	keep	87.00	91.20
0278:	32	58	113	4913	4913	31092	31092	keep	80.11	87.75
0278:	38912	59	113	4965	4965	31092	31092	keep	57.33	62.07
0278:	256	60	113	4970	4970	31092	31092	keep	51.30	56.77
0278:	262144	61	113	4976	4976	31092	31092	keep	57.37	60.44
0278:	16384	62	113	5039	5039	31092	31092	keep	84.41	82.89
0279:	16	25	78	1683	1683	20556	20556	keep	50.48	43.92
0279:	38960	27	78	1983	1983	20556	20556	keep	51.15	49.98
0279:	262144	28	78	2038	2038	20556	20556	keep	60.93	54.44
0279:	16	31	78	2262	2262	20556	20556	keep	66.06	63.80
0280:	825632	22	35	2393	2393	16908	16908	keep	55.30	44.62
0280:	38912	25	35	2760	2760	16908	16908	keep	70.12	68.55
0280:	825632	27	35	2868	2868	16908	16908	keep	54.88	44.09
0280:	16	28	35	2939	2939	16908	16908	keep	49.00	45.75
0281:	38912	34	60	2375	2375	14652	14652	keep	52.48	50.29
0281:	16	35	60	2379	2379	14652	14652	keep	53.21	48.90
0281:	16	42	60	2496	2496	14652	14652	keep	76.64	73.16
0281:	38912	43	60	2512	2512	14652	14652	keep	85.30	86.04
0281:	786720	44	60	2530	2530	14652	14652	keep	60.37	53.27
0281:	38912	47	60	2641	2641	14652	14652	keep	60.74	52.31
0281:	38928	50	60	2751	2751	14652	14652	keep	65.18	61.12
0282:	2097152	11	28	2955	2955	12990	12990	keep	54.39	43.68
0282:	4457773	13	28	3022	3022	12990	12990	keep	49.85	46.11
0283:	256	32	38	2447	2447	9537	9537	keep	67.00	66.18
0285:	262432	8	15	409	409	2682	2682	keep	55.30	48.91
0285:	786736	9	15	481	481	2682	2682	keep	66.67	69.71
0285:	38912	10	15	568	568	2682	2682	keep	59.63	57.17
0285:	262448	11	15	576	576	2682	2682	keep	51.73	51.23
0286:	4981024	13	70	1444	1444	18300	18300	keep	56.15	51.07
0286:	38912	14	70	1449	1449	18300	18300	keep	53.70	46.32
0286:	38912	15	70	1527	1527	18300	18300	keep	51.36	45.06
0286:	301344	19	70	1845	1845	18300	18300	keep	49.91	51.58
0286:	16	45	70	4062	4062	18300	18300	keep	40.12	43.29
0286:	561408	46	70	4076	4076	18300	18300	keep	41.70	42.99
0286:	1023408	53	70	4767	4767	18300	18300	keep	42.52	41.24
0286:	2097152	54	70	4814	4814	18300	18300	keep	50.67	47.58
0286:	38912	55	70	4825	4825	18300	18300	keep	52.37	56.43
0286:	786736	56	70	4890	4890	18300	18300	keep	55.70	47.89
0286:	825344	57	70	4966	4966	18300	18300	keep	53.59	45.00
0286:	16	58	70	4971	4971	18300	18300	keep	60.79	57.06
0287:	4096	3	19	678	678	4197	4197	keep	57.82	47.49
0287:	256	4	19	699	699	4197	4197	keep	70.18	61.58
0287:	3136957	7	19	891	891	4197	4197	keep	92.09	85.71
0287:	301360	8	19	1036	1036	4197	4197	keep	90.41	82.54
0287:	786736	11	19	1153	1153	4197	4197	keep	61.78	45.24
0287:	256	14	19	1259	1259	4197	4197	keep	66.11	58.34
0287:	16	17	19	1303	1303	4197	4197	keep	57.33	52.75
0287:	262176	18	19	1344	1344	4197	4197	keep	65.73	43.00
0288:	38912	3	19	390	390	6420	6420	keep	51.64	43.18
0288:	38912	6	19	823	823	6420	6420	keep	58.59	53.69
0288:	38912	9	19	1175	1175	6420	6420	keep	67.59	58.31
0289:	8689952	11	19	229	229	1362	1362	keep	84.67	78.71
0289:	262144	12	19	300	300	1362	1362	keep	95.15	93.07
0289:	16	13	19	301	301	1362	1362	keep	99.11	96.83
0289:	2311309	14	19	315	315	1362	1362	keep	93.27	94.37
0289:	38928	15	19	343	343	1362	1362	keep	98.22	98.10
0289:	256	16	19	362	362	1362	1362	keep	91.56	89.16
0289:	262176	17	19	378	378	1362	1362	keep	85.09	86.97
0289:	17421	18	19	393	393	1362	1362	keep	87.76	86.84
0291:	2311309	3	26	387	387	4596	4596	keep	60.30	45.33
0291:	38912	6	26	467	467	4596	4596	keep	56.52	53.48
0291:	16	10	26	654	654	4596	4596	keep	59.33	53.53
0291:	16	13	26	804	804	4596	4596	keep	72.36	63.13
0291:	38912	14	26	814	814	4596	4596	keep	75.93	65.17
0291:	16	19	26	1001	1001	4596	4596	keep	88.00	78.07
0291:	301344	20	26	1047	1047	4596	4596	keep	65.73	54.19
0291:	16	24	26	1164	1164	4596	4596	keep	75.39	70.21
0291:	39168	25	26	1264	1264	4596	4596	keep	66.22	62.21
0292:	262176	31	38	1017	1017	5415	5415	keep	39.36	44.21
0293:	1039789	1	40	193	193	11397	11397	keep	52.48	43.81
0293:	2097165	2	40	243	243	11397	11397	keep	57.45	46.49
0293:	38912	18	40	1250	1250	11397	11397	keep	58.33	41.79
0294:	262432	5	24	233	233	4518	4518	keep	68.52	56.01
0294:	32	7	24	333	333	4518	4518	keep	54.70	40.65
0297:	16777216	2	16	86	86	3594	3594	keep	44.93	42.56
0297:	16	6	16	177	177	3594	3594	keep	53.36	48.75
0297:	16	12	16	461	461	3594	3594	keep	50.04	43.05
0297:	16	13	16	542	542	3594	3594	keep	57.96	45.95
0300:	38912	19	24	810	810	6606	6606	keep	48.27	41.83
0301:	4408461	3	15	139	139	2259	2259	keep	45.67	43.19
0301:	2098189	5	15	360	360	2259	2259	keep	64.33	63.92
0301:	9213984	6	15	384	384	2259	2259	keep	60.12	56.19
0301:	256	7	15	527	527	2259	2259	keep	70.07	62.07
0301:	777373	8	15	564	564	2259	2259	keep	85.39	78.89
0301:	262432	9	15	596	596	2259	2259	keep	83.41	79.66
0301:	8388608	10	15	617	617	2259	2259	keep	87.74	83.70
0301:	256	11	15	680	680	2259	2259	keep	86.89	85.86
0301:	32	12	15	699	699	2259	2259	keep	78.00	73.44
0301:	38912	13	15	705	705	2259	2259	keep	78.85	72.71
0302:	16	13	34	843	843	6339	6339	keep	66.82	62.52
0302:	38912	14	34	895	895	6339	6339	keep	97.56	96.83
0302:	16	17	34	1134	1134	6339	6339	keep	65.15	64.20
0302:	38912	18	34	1164	1164	6339	6339	keep	62.42	54.58
0302:	38912	19	34	1291	1291	6339	6339	keep	87.96	83.83
0302:	262432	20	34	1378	1378	6339	6339	keep	88.04	84.12
0302:	38912	21	34	1398	1398	6339	6339	keep	58.91	54.65
0302:	16	22	34	1440	1440	6339	6339	keep	68.73	57.43
0303:	563229	10	74	150	150	11436	11436	keep	55.00	53.62
0303:	16	11	74	187	187	11436	11436	keep	62.15	50.39
0303:	2097152	12	74	232	232	11436	11436	keep	71.96	62.70
0303:	2097152	15	74	363	363	11436	11436	keep	76.61	71.81
0303:	38912	16	74	364	364	11436	11436	keep	76.96	75.28
0303:	2097152	17	74	409	409	11436	11436	keep	51.04	50.89
0303:	786720	18	74	417	417	11436	11436	keep	58.67	62.41
0303:	196736	19	74	436	436	11436	11436	keep	68.11	66.80
0303:	128	20	74	508	508	11436	11436	keep	78.93	70.37
0303:	38928	21	74	513	513	11436	11436	keep	76.18	68.73
0303:	196736	27	74	783	783	11436	11436	keep	82.55	84.07
0303:	38912	28	74	784	784	11436	11436	keep	81.78	85.82
0303:	16	29	74	818	818	11436	11436	keep	59.59	52.62
0303:	301312	31	74	933	933	11436	11436	keep	58.21	53.80
0303:	16	35	74	1125	1125	11436	11436	keep	65.06	61.18
0303:	38912	36	74	1151	1151	11436	11436	keep	81.19	81.93
0303:	38912	40	74	1384	1384	11436	11436	keep	45.15	47.67
0303:	16	50	74	1895	1895	11436	11436	keep	50.67	48.81
0303:	16	52	74	2108	2108	11436	11436	keep	50.63	40.66
0303:	38912	53	74	2133	2133	11436	11436	keep	62.67	54.57
0303:	262176	54	74	2134	2134	11436	11436	keep	55.26	45.11
0303:	32	57	74	2353	2353	11436	11436	keep	59.00	54.84
0303:	16	58	74	2379	2379	11436	11436	keep	45.70	40.93
0303:	16	61	74	2582	2582	11436	11436	keep	48.89	47.04
0304:	262144	12	57	729	729	11151	11151	keep	66.00	55.05
0304:	825613	22	57	1140	1140	11151	11151	keep	46.39	50.06
0304:	16	23	57	1148	1148	11151	11151	keep	55.04	58.76
0304:	16	26	57	1359	1359	11151	11151	keep	66.97	66.83
0304:	38912	27	57	1393	1393	11151	11151	keep	65.67	64.55
0304:	16	28	57	1446	1446	11151	11151	keep	51.06	42.40
0305:	825632	4	11	244	244	2067	2067	keep	64.48	59.94
0305:	38928	5	11	338	338	2067	2067	keep	49.96	45.05
0305:	16	7	11	453	453	2067	2067	keep	62.12	50.23
0305:	13	8	11	475	475	2067	2067	keep	56.07	46.47
0306:	38912	24	67	2138	2138	15888	15888	keep	64.70	49.16
0307:	256	3	26	573	573	4542	4542	keep	55.12	46.88
0307:	262432	4	26	589	589	4542	4542	keep	60.63	52.72
0307:	16	6	26	630	630	4542	4542	keep	66.76	58.18
0307:	256	7	26	644	644	4542	4542	keep	84.81	79.43
0307:	256	9	26	688	688	4542	4542	keep	68.78	63.86
0307:	3071141	13	26	849	849	4542	4542	keep	91.52	84.39
0307:	16	14	26	913	913	4542	4542	keep	90.04	83.60
0307:	38912	15	26	939	939	4542	4542	keep	69.12	59.45
0307:	563200	16	26	1066	1066	4542	4542	keep	74.81	67.56
0307:	16	17	26	1095	1095	4542	4542	keep	76.21	65.37
0307:	262176	18	26	1127	1127	4542	4542	keep	87.04	78.84
0308:	16	13	25	530	530	3792	3792	keep	69.74	62.56
0308:	524288	16	25	636	636	3792	3792	keep	58.24	48.57
0308:	38912	17	25	690	690	3792	3792	keep	61.18	50.02
0308:	12845104	18	25	691	691	3792	3792	keep	60.07	48.56
0308:	38912	19	25	834	834	3792	3792	keep	84.48	84.71
0308:	4456752	20	25	843	843	3792	3792	keep	81.09	77.09
0309:	32768	8	31	770	770	11208	11208	keep	55.48	46.61
0310:	262144	39	46	2257	2257	7662	7662	keep	80.22	78.67
0310:	38912	40	46	2272	2272	7662	7662	keep	67.19	61.06
0310:	256	41	46	2276	2276	7662	7662	keep	60.44	55.24
0311:	16	25	71	2083	2083	18708	18708	keep	73.81	66.22
0311:	16	26	71	2149	2149	18708	18708	keep	57.52	55.44
0311:	16	27	71	2211	2211	18708	18708	keep	60.18	57.32
0312:	131072	4	25	116	116	8004	8004	keep	86.04	83.04
0312:	38912	5	25	147	147	8004	8004	keep	67.27	59.63
0312:	38912	7	25	274	274	8004	8004	keep	53.56	46.56
0312:	38928	9	25	433	433	8004	8004	keep	62.85	49.43
0312:	16	10	25	506	506	8004	8004	keep	83.00	82.67
0312:	38928	11	25	651	651	8004	8004	keep	68.00	57.76
0312:	16	14	25	896	896	8004	8004	keep	53.59	53.12
0312:	38912	19	25	1242	1242	8004	8004	keep	60.97	50.67
0314:	16	33	69	1563	1563	12780	12780	keep	48.91	40.83
0315:	16	16	30	2529	2529	10701	10701	keep	51.76	48.75
0315:	38912	17	30	2614	2614	10701	10701	keep	60.96	56.04
0315:	272	18	30	2679	2679	10701	10701	keep	54.94	50.58
0315:	38912	19	30	2682	2682	10701	10701	keep	52.79	50.68
0315:	16	21	30	2802	2802	10701	10701	keep	52.55	51.26
0316:	38912	24	96	1595	1595	15651	15651	keep	41.96	49.04
0316:	38912	66	96	3653	3653	15651	15651	keep	61.41	65.74
0317:	256	9	22	465	465	2469	2469	keep	52.61	51.91
0317:	32	10	22	486	486	2469	2469	keep	57.18	53.74
0317:	2311309	11	22	487	487	2469	2469	keep	62.04	60.68
0317:	6144	12	22	500	500	2469	2469	keep	53.22	49.49
0317:	6144	13	22	684	684	2469	2469	keep	56.70	55.45
0317:	16	14	22	686	686	2469	2469	keep	54.89	55.63
0317:	262176	15	22	687	687	2469	2469	keep	59.67	59.16
0318:	16	7	47	1897	1897	10230	10230	keep	94.15	97.53
0318:	38912	10	47	2007	2007	10230	10230	keep	56.85	54.15
0318:	16	11	47	2008	2008	10230	10230	keep	58.11	54.99
0318:	256	12	47	2032	2032	10230	10230	keep	66.48	58.15
0318:	524288	13	47	2034	2034	10230	10230	keep	68.03	62.14
0318:	38912	22	47	2322	2322	10230	10230	keep	58.70	55.55
0318:	16	23	47	2331	2331	10230	10230	keep	62.55	59.85
0318:	8	30	47	2638	2638	10230	10230	keep	53.15	41.38
0318:	16	38	47	3017	3017	10230	10230	keep	69.30	65.81
0318:	32	39	47	3028	3028	10230	10230	keep	63.89	58.01
0318:	256	40	47	3034	3034	10230	10230	keep	53.89	47.49
0318:	262176	41	47	3048	3048	10230	10230	keep	51.18	40.81
0318:	38912	44	47	3237	3237	10230	10230	keep	57.39	56.59
0318:	262176	45	47	3245	3245	10230	10230	keep	69.04	67.69
0318:	1032	46	47	3252	3252	10230	10230	keep	71.88	69.26
0320:	301344	46	62	3906	3906	18303	18303	keep	66.27	65.39
0320:	301373	48	62	4055	4055	18303	18303	keep	97.37	93.12
0320:	39200	53	62	4298	4298	18303	18303	keep	67.96	60.14
0320:	16	54	62	4303	4303	18303	18303	keep	69.93	65.96
0320:	16	55	62	4347	4347	18303	18303	keep	61.79	57.29
0320:	38912	56	62	4701	4701	18303	18303	keep	75.82	69.89
0320:	16	57	62	4764	4764	18303	18303	keep	54.45	43.75
0320:	301088	58	62	4811	4811	18303	18303	keep	46.78	40.56
0320:	256	59	62	4824	4824	18303	18303	keep	51.55	46.58
0321:	16	32	46	1974	1974	8787	8787	keep	63.67	60.22
0321:	214144	33	46	2040	2040	8787	8787	keep	74.09	68.72
0321:	36864	34	46	2049	2049	8787	8787	keep	72.27	64.79
0321:	13	35	46	2081	2081	8787	8787	keep	92.70	90.26
0321:	262176	36	46	2086	2086	8787	8787	keep	84.07	79.05
0322:	16	13	32	958	958	4794	4794	keep	74.85	73.44
0323:	16	9	25	483	483	4332	4332	keep	85.09	77.85
0323:	16	11	25	609	609	4332	4332	keep	62.88	55.35
0323:	16	17	25	766	766	4332	4332	keep	84.48	78.03
0324:	38912	23	44	1741	1741	9888	9888	keep	65.85	62.70
0324:	38912	24	44	1790	1790	9888	9888	keep	87.07	79.84
0324:	262176	25	44	1802	1802	9888	9888	keep	87.11	83.94
0324:	256	26	44	1807	1807	9888	9888	keep	92.19	91.07
0324:	38912	27	44	1945	1945	9888	9888	keep	64.78	54.71
0324:	38912	31	44	2498	2498	9888	9888	keep	51.52	41.21
0324:	262176	32	44	2656	2656	9888	9888	keep	93.00	92.59
0324:	38912	33	44	2670	2670	9888	9888	keep	88.39	84.91
0324:	16	34	44	2792	2792	9888	9888	keep	95.70	94.78
0324:	256	36	44	2894	2894	9888	9888	keep	54.56	50.67
0325:	4194304	15	30	810	810	5310	5310	keep	90.09	88.90
0325:	2311305	16	30	839	839	5310	5310	keep	84.67	79.85
0325:	5019696	17	30	876	876	5310	5310	keep	70.48	58.41
0325:	256	20	30	1026	1026	5310	5310	keep	94.64	91.31
0325:	563216	21	30	1095	1095	5310	5310	keep	67.27	64.01
0325:	6790585	22	30	1183	1183	5310	5310	keep	61.85	58.87
0325:	38928	25	30	1501	1501	5310	5310	keep	60.70	57.73
0325:	256	26	30	1515	1515	5310	5310	keep	75.94	71.87
0325:	262176	27	30	1529	1529	5310	5310	keep	93.96	92.42
0325:	38912	29	30	1635	1635	5310	5310	keep	63.48	58.13
0326:	2097152	4	31	274	274	10326	10326	keep	63.30	68.18
0326:	38912	5	31	366	366	10326	10326	keep	43.36	43.01
0326:	8650784	15	31	1009	1009	10326	10326	keep	43.63	43.77
0326:	16	17	31	1150	1150	10326	10326	keep	48.74	48.72
0326:	524288	18	31	1152	1152	10326	10326	keep	48.79	50.34
0327:	16	14	40	418	418	6465	6465	keep	74.26	64.44
0327:	786720	19	40	679	679	6465	6465	keep	89.07	76.15
0327:	38912	20	40	687	687	6465	6465	keep	81.15	66.60
0327:	16	21	40	732	732	6465	6465	keep	72.09	64.68
0327:	38912	22	40	766	766	6465	6465	keep	73.89	67.44
0327:	38912	36	40	1567	1567	6465	6465	keep	51.70	53.69
0328:	16	11	30	792	792	4401	4401	keep	60.82	57.36
0328:	262432	15	30	881	881	4401	4401	keep	68.81	57.56
0328:	2048	16	30	907	907	4401	4401	keep	75.85	63.08
0328:	4983088	17	30	967	967	4401	4401	keep	72.26	55.27
0328:	16	19	30	1020	1020	4401	4401	keep	86.82	70.91
0328:	6291456	21	30	1089	1089	4401	4401	keep	80.76	68.08
0328:	16	22	30	1101	1101	4401	4401	keep	81.12	71.34
0328:	256	23	30	1127	1127	4401	4401	keep	68.33	65.78
0329:	16	11	17	666	666	3183	3183	keep	52.55	43.28
0329:	38912	12	17	669	669	3183	3183	keep	56.61	47.08
0329:	38944	14	17	844	844	3183	3183	keep	56.33	51.39
0330:	262432	31	78	6980	6980	31284	31284	keep	50.04	47.42
0330:	16	35	78	7269	7269	31284	31284	keep	65.67	63.55
0330:	262400	36	78	7272	7272	31284	31284	keep	63.97	63.89
0330:	16	37	78	7350	7350	31284	31284	keep	53.39	56.77
0330:	16	38	78	7575	7575	31284	31284	keep	61.70	55.00
0330:	16	40	78	7947	7947	31284	31284	keep	75.30	75.85
0330:	16	42	78	8037	8037	31284	31284	keep	67.94	57.30
0330:	38912	43	78	8309	8309	31284	31284	keep	76.37	65.50
0330:	16	44	78	8346	8346	31284	31284	keep	60.91	53.62
0330:	16	52	78	8987	8987	31284	31284	keep	46.96	44.41
0332:	301344	15	65	752	752	12651	12651	keep	74.30	73.93
0332:	16	18	65	933	933	12651	12651	keep	53.21	57.61
0332:	256	21	65	1105	1105	12651	12651	keep	58.56	62.81
0332:	38928	30	65	1581	1581	12651	12651	keep	65.97	65.92
0332:	32	35	65	1790	1790	12651	12651	keep	57.96	51.49
0332:	16	40	65	2016	2016	12651	12651	keep	50.24	50.67
0332:	16	42	65	2063	2063	12651	12651	keep	64.96	63.67
0332:	256	43	65	2072	2072	12651	12651	keep	65.78	65.90
0332:	16	45	65	2234	2234	12651	12651	keep	72.19	75.14
0332:	38912	46	65	2240	2240	12651	12651	keep	77.19	74.19
0332:	256	47	65	2246	2246	12651	12651	keep	77.41	72.50
0333:	2097152	10	60	333	333	10323	10323	keep	54.18	48.65
0333:	38912	11	60	366	366	10323	10323	keep	53.30	50.52
0333:	16	12	60	384	384	10323	10323	keep	60.00	49.89
0333:	825632	13	60	438	438	10323	10323	keep	65.94	63.70
0333:	38912	19	60	741	741	10323	10323	keep	67.73	58.34
0333:	16	20	60	753	753	10323	10323	keep	57.12	45.13
0333:	38928	30	60	1371	1371	10323	10323	keep	47.97	49.32
0333:	38912	32	60	1587	1587	10323	10323	keep	65.24	64.38
0333:	16	33	60	1649	1649	10323	10323	keep	51.63	48.95
0333:	269	35	60	1774	1774	10323	10323	keep	63.33	57.52
0333:	16	36	60	1833	1833	10323	10323	keep	71.76	63.05
0333:	301088	40	60	2021	2021	10323	10323	keep	65.85	62.23
0333:	16	41	60	2046	2046	10323	10323	keep	85.70	84.27
0333:	4493344	50	60	2658	2658	10323	10323	keep	62.15	60.82
0333:	16	54	60	2901	2901	10323	10323	keep	56.06	52.08
0333:	38912	55	60	2961	2961	10323	10323	keep	53.21	56.48
0334:	524288	10	28	1098	1098	7743	7743	keep	80.21	75.04
0334:	301344	11	28	1123	1123	7743	7743	keep	64.56	59.73
0334:	128	12	28	1148	1148	7743	7743	keep	51.81	46.54
0334:	16	25	28	2032	2032	7743	7743	keep	47.52	44.16
0335:	32	17	27	695	695	3906	3906	keep	68.11	69.56
0335:	38912	18	27	744	744	3906	3906	keep	57.76	57.61
0335:	262432	19	27	746	746	3906	3906	keep	58.56	60.43
0335:	38912	24	27	1080	1080	3906	3906	keep	55.64	49.22
0336:	16	23	53	1773	1773	11355	11355	keep	48.30	44.77
0336:	301344	24	53	1890	1890	11355	11355	keep	73.76	66.48
0336:	38912	28	53	2063	2063	11355	11355	keep	45.74	43.12
0336:	301088	32	53	2472	2472	11355	11355	keep	53.88	52.68
0336:	16	33	53	2505	2505	11355	11355	keep	51.97	53.69
0336:	825632	34	53	2581	2581	11355	11355	keep	52.26	52.21
0336:	16	43	53	3315	3315	11355	11355	keep	40.97	42.11
0336:	825376	44	53	3329	3329	11355	11355	keep	36.96	42.22
0336:	214144	45	53	3344	3344	11355	11355	keep	44.07	48.65
0336:	16	46	53	3451	3451	11355	11355	keep	71.22	67.31
0337:	825648	5	14	442	442	5325	5325	keep	65.85	66.56
0337:	256	8	14	639	639	5325	5325	keep	54.61	47.11
0337:	563504	9	14	699	699	5325	5325	keep	51.39	49.81
0337:	38912	10	14	846	846	5325	5325	keep	72.73	70.87
0337:	301104	13	14	1111	1111	5325	5325	keep	67.89	62.66
0338:	16	16	24	1467	1467	6795	6795	keep	50.85	45.12
0338:	17816992	17	24	1490	1490	6795	6795	keep	55.07	53.63
0339:	2660381	15	24	2796	2796	10251	10251	keep	54.15	51.96
0339:	16	16	24	2912	2912	10251	10251	keep	71.56	59.52
[truncated: 5,535 more rows]
