# Supplementary material for: Comparative genomic analysis of fungal genomes reveals intron-rich ancestors
Source: Genome Biol. 2007 Oct 19;8(10):R223. doi: 10.1186/gb-2007-8-10-r223 (PMC2246297; doi:10.1186/gb-2007-8-10-r223)
Supplement: Additional data file 7 — The file also contains the customized software for running NYK and the RG intron calculations. [file gb-2007-8-10-r223-S7.zip › data/multi_25.tre]

(atha,(frub,(mmus,hsap)3)2,(rory,((umay,(cneo,(pchr,ccin)8)7)6,(spom,((snod,((fgra,(mgri,(ncra,(cglo,pans)16)15)14)13,(anid,(afum,ater)18)17)12)11,(ylip,(dhan,((scer,cgla)22,(klac,agos)23)21)20)19)10)9)5)4)1;
