# Supplementary material for: Comparative genomic analysis of fungal genomes reveals intron-rich ancestors
Source: Genome Biol. 2007 Oct 19;8(10):R223. doi: 10.1186/gb-2007-8-10-r223 (PMC2246297; doi:10.1186/gb-2007-8-10-r223)
Supplement: Additional data file 7 — The file also contains the customized software for running NYK and the RG intron calculations. [file gb-2007-8-10-r223-S7.zip › data/simulation/Nguyen.mar21.result.txt]

SET-0.3-1	198.7
SET-0.3-2	726.2
SET-0.3-3	137.1
SET-0.3-4	839.1
SET-0.3-5	112.0
SET-0.3-6	131.3
SET-0.3-7	66.9
SET-0.3-8	108.3
SET-0.3-9	934.4
SET-0.3-10	32.5
SET-0.3-11	955.9
SET-0.3-12	878.3
SET-0.3-13	878.3
SET-0.3-14	878.3
SET-0.3-15	780.8
SET-0.3-16	830.5
SET-0.3-17	123.7
SET-0.5-1	355.1
SET-0.5-2	286.4
SET-0.5-3	216.2
SET-0.5-4	794.4
SET-0.5-5	202.1
SET-0.5-6	792.7
SET-0.5-7	901.6
SET-0.5-8	925.6
SET-0.5-9	901.0
SET-0.5-10	273.0
SET-0.5-11	385.2
SET-0.5-12	385.2
SET-0.5-13	372.9
SET-0.5-14	425.3
SET-0.5-15	532.0
SET-0.5-16	534.1
SET-0.5-17	545.0
SET-0.7-1	514.9
SET-0.7-2	383.9
SET-0.7-3	272.2
SET-0.7-4	794.1
SET-0.7-5	116.3
SET-0.7-6	400.3
SET-0.7-7	588.3
SET-0.7-8	692.7
SET-0.7-9	692.7
SET-0.7-10	274.4
SET-0.7-11	775.8
SET-0.7-12	205.7
SET-0.7-13	196.5
SET-0.7-14	205.7
SET-0.7-15	161.4
SET-0.7-16	165.5
SET-0.7-17	196.5
