# Supplementary material for: Comparative genomic analysis of fungal genomes reveals intron-rich ancestors
Source: Genome Biol. 2007 Oct 19;8(10):R223. doi: 10.1186/gb-2007-8-10-r223 (PMC2246297; doi:10.1186/gb-2007-8-10-r223)
Supplement: Additional data file 7 — The file also contains the customized software for running NYK and the RG intron calculations. [file gb-2007-8-10-r223-S7.zip › data/src/00README.txt]

The code here is all copyright Jason Stajich 2006.  
It is available under the Perl Artistic License although I would appreciate a note or acknowledgement if these are helpful in your research.

Please cite my thesis if you use this in work that leads to a publication.
Jason Stajich, "Fungal comparative genomics", Duke University, 2006.
