# Supplementary material for: Comparative genomic analysis of fungal genomes reveals intron-rich ancestors
Source: Genome Biol. 2007 Oct 19;8(10):R223. doi: 10.1186/gb-2007-8-10-r223 (PMC2246297; doi:10.1186/gb-2007-8-10-r223)
Supplement: Additional data file 7 — The file also contains the customized software for running NYK and the RG intron calculations. [file gb-2007-8-10-r223-S7.zip › data/src/db_search/hmmer_to_table.pl]

#!/usr/bin/perl -w
use strict;

=head1 NAME 

hmmer_to_table  - turn HMMER output into tabular format

=head1 SYNOPSIS

 hmmer_to_table [-e evaluefilter] [-b bitscorefilter] [--header] [-o outfile] inputfile1 inputfile2 ... 

=head1 DESCRIPTION

Comand line options:
  -e/--evalue   evalue    -- filter by evalue
  -b/--bitscore bitscore  -- filter by bitscore
  --header                -- boolean flag to print column header 
  -o/--out                -- optional outputfile to write data, 
                             otherwise will write to STDOUT
  -h/--help               -- show this documentation

Not technically a SearchIO script as this doesn't use any Bioperl
components but is a useful and fast.  The output is tabular output.

  query sequence/domain (these are flip-flopped for hmmsearch / hmmpfam)  
  query start
  query end
  domain/sequence name or PFAM accession 
  hit start
  hit end
  score
  e-value
  domain/sequence name (these are flip-flopped for hmmsearch / hmmpfam)  

=head1 AUTHOR - Jason Stajich

Jason Stajich jason_at_bioperl-dot-org

=cut


my %dat;
while(<>) {
    if( s/^Query(\s+(sequence|HMM))?:\s+// ) {	
	s/\s+$//;
	$dat{'Query'} = $_;
    } elsif( /^Parsed for domains:/ ) {
	my $ready = 0;
	while(<>) {
	    if(/^Model|Sequence\s+Domain/ ) { $ready = 1; }
	    elsif( $ready && /^\-\-/) { $ready = 2; }
	    elsif( /^Alignments of/ ) { undef %dat; last; }
	    elsif( $ready == 2 ) {
		if( my ($n,$domainnum,$domainct, @vals) = 
		    (m!^(\S+)\s+      # domain name
		     (\d+)\/(\d+)\s+  # num/num (ie 1 of 2) 
		     (\d+)\s+(\d+).+? # sequence start and end
		     (\d+)\s+(\d+)\s+ # hmm start and end
		     \S+\s+           # []
		     (\S+)\s+         # score
		     (\S+)            # evalue
		     \s*$!ox)  ) {
		    print join("\t",
			       $dat{'Query'},
			       $vals[0], $vals[1],
			       $n,
			       $vals[2],$vals[3],
			       $vals[4],$vals[5],
			       $n),"\n";
		}
	    }
	}
    }
}
