# Supplementary material for: Comparative genomic analysis of fungal genomes reveals intron-rich ancestors
Source: Genome Biol. 2007 Oct 19;8(10):R223. doi: 10.1186/gb-2007-8-10-r223 (PMC2246297; doi:10.1186/gb-2007-8-10-r223)
Supplement: Additional data file 7 — The file also contains the customized software for running NYK and the RG intron calculations. [file gb-2007-8-10-r223-S7.zip › data/src/gene_prediction/fix_zoe_negative_coords.pl]

#!/usr/bin/perl -w -i.bak -p
if( ! /^\#/) {
    s/Prom\s+(\-\d+|0|\.\.\.)/Prom    1/;
}
