# Supplementary material for: Comparative genomic analysis of fungal genomes reveals intron-rich ancestors
Source: Genome Biol. 2007 Oct 19;8(10):R223. doi: 10.1186/gb-2007-8-10-r223 (PMC2246297; doi:10.1186/gb-2007-8-10-r223)
Supplement: Additional data file 7 — The file also contains the customized software for running NYK and the RG intron calculations. [file gb-2007-8-10-r223-S7.zip › data/src/gene_prediction/snapout2zff.pl]

#!/usr/bin/perl -w
use strict;

while(<>) {
    if( /^>/ ) {
    } else { 
	my ($exon,$start,$end,$strand,undef,undef,undef,undef,$grp) = split;
	if( $strand eq '-' ) {
	    ($start,$end) = ( $end,$start);
	}
	$_ = join("\t", $exon,$start,$end,$grp)."\n";
    }
    print $_;
}
