# Supplementary material for: Comparative genomic analysis of fungal genomes reveals intron-rich ancestors
Source: Genome Biol. 2007 Oct 19;8(10):R223. doi: 10.1186/gb-2007-8-10-r223 (PMC2246297; doi:10.1186/gb-2007-8-10-r223)
Supplement: Additional data file 7 — The file also contains the customized software for running NYK and the RG intron calculations. [file gb-2007-8-10-r223-S7.zip › data/src/intron/RGtoCsuros.pl]

#!/usr/bin/perl -w
use strict;
use Bio::TreeIO;

my $phylofile = shift || die "Need a treefile\n";
my $matrix    = shift || die "Need a matrix\n";

my $ct;
my $tformat ='newick';
open(T, $phylofile) || die $!;
if(<T> =~ /\#NEXUS/) {
    $tformat = 'nexus';
}
close(T);

my $tree = Bio::TreeIO->new(-format => $tformat,
			    -file   => $phylofile)->next_tree;

my (%phylogeny,%reverse_phy,@tips);
for my $tip ( map { $_->[0] }   # schwartzian transformation
	      sort {$a->[1] cmp $b->[1] } 
	      map { [$_,$_->id] } $tree->get_leaf_nodes ) {
    my $n = 2**$ct++;
    $phylogeny{$tip->id} = $n;
    # warn("$n ,",$tip->id,"\n");
    $reverse_phy{$n} = $tip->id;
    $tip->id($n);
    push @tips, $tip;
}

my (%seen,@node,%exnodes,%lookup2);
for my $node ( grep { ! $_->is_Leaf } $tree->get_nodes ) {
    my @tips = grep { $_->is_Leaf } $node->get_all_Descendents;
    my $sum = 0;
    for ( @tips ) { $sum += $_->id }
    my $childstr = $sum. " ".join(",", map { $_->id } @tips)."\n";
    $lookup2{$sum} = $node->id;
    $node->id($sum) if $sum;
}

for my $node ( $tree->get_leaf_nodes ) {
    next unless ( $node->ancestor );
    #next if $seen{$node->id};
    my $left = $node->id;
    my $right = $node->ancestor->id - $left;
    my @xtips = grep { $_->internal_id != $node->internal_id } grep { $_->is_Leaf } $node->ancestor->get_all_Descendents;
    my $childstr = 'external='.$reverse_phy{$left}  .'; '.join(",", map { $reverse_phy{$_->id} } @xtips)."\n";
    push @node, [$left,$right,$childstr];
    $exnodes{$left}++;
    $exnodes{$right}++;
    $seen{$left}++; $seen{$right}++;
}

my $matfh;
open($matfh, $matrix) || die $!;
my %status;
my $max = $ct;
my $ix = 0;
while(<$matfh>) {
    next if /^\s*$/;
    my ($id,$type,@line) = split;
    my ($status,$avgpid,$paired_pid) = ($line[-3],$line[-2],$line[-1]);
    foreach my $pow (0..($max-1)) {
	my $n = 2**$pow;
	if( $type & $n  ) {
	    $status{$reverse_phy{$n}} .= '1';
	} else {
	    $status{$reverse_phy{$n}} .= '0';
	}
    }
}
close($matfh);

for my $sp ( sort keys %status ) {
    print join("\t", $sp, $status{$sp}), "\n";
}
