# Supplementary material for: Comparative genomic analysis of fungal genomes reveals intron-rich ancestors
Source: Genome Biol. 2007 Oct 19;8(10):R223. doi: 10.1186/gb-2007-8-10-r223 (PMC2246297; doi:10.1186/gb-2007-8-10-r223)
Supplement: Additional data file 7 — The file also contains the customized software for running NYK and the RG intron calculations. [file gb-2007-8-10-r223-S7.zip › data/src/Nguyen/25.branches.txt]

branch[0].e1 = 0	branch[0].e2 = 1
branch[1].e1 = 0	branch[1].e2 = 28
branch[2].e1 = 1	branch[2].e2 = 4
branch[3].e1 = 1	branch[3].e2 = 2
branch[4].e1 = 2	branch[4].e2 = 3
branch[5].e1 = 2	branch[5].e2 = 35
branch[6].e1 = 3	branch[6].e2 = 36
branch[7].e1 = 3	branch[7].e2 = 39
branch[8].e1 = 4	branch[8].e2 = 5
branch[9].e1 = 4	branch[9].e2 = 43
branch[10].e1 = 5	branch[10].e2 = 9
branch[11].e1 = 5	branch[11].e2 = 6
branch[12].e1 = 6	branch[12].e2 = 7
branch[13].e1 = 6	branch[13].e2 = 47
branch[14].e1 = 7	branch[14].e2 = 8
branch[15].e1 = 7	branch[15].e2 = 32
branch[16].e1 = 8	branch[16].e2 = 29
branch[17].e1 = 8	branch[17].e2 = 42
branch[18].e1 = 9	branch[18].e2 = 10
branch[19].e1 = 9	branch[19].e2 = 46
branch[20].e1 = 10	branch[20].e2 = 19
branch[21].e1 = 10	branch[21].e2 = 11
branch[22].e1 = 11	branch[22].e2 = 12
branch[23].e1 = 11	branch[23].e2 = 45
branch[24].e1 = 12	branch[24].e2 = 17
branch[25].e1 = 12	branch[25].e2 = 13
branch[26].e1 = 13	branch[26].e2 = 14
branch[27].e1 = 13	branch[27].e2 = 34
branch[28].e1 = 14	branch[28].e2 = 15
branch[29].e1 = 14	branch[29].e2 = 38
branch[30].e1 = 15	branch[30].e2 = 16
branch[31].e1 = 15	branch[31].e2 = 40
branch[32].e1 = 16	branch[32].e2 = 41
branch[33].e1 = 16	branch[33].e2 = 31
branch[34].e1 = 17	branch[34].e2 = 18
branch[35].e1 = 17	branch[35].e2 = 26
branch[36].e1 = 18	branch[36].e2 = 27
branch[37].e1 = 18	branch[37].e2 = 24
branch[38].e1 = 19	branch[38].e2 = 20
branch[39].e1 = 19	branch[39].e2 = 48
branch[40].e1 = 20	branch[40].e2 = 21
branch[41].e1 = 20	branch[41].e2 = 33
branch[42].e1 = 21	branch[42].e2 = 23
branch[43].e1 = 21	branch[43].e2 = 22
branch[44].e1 = 22	branch[44].e2 = 30
branch[45].e1 = 22	branch[45].e2 = 44
branch[46].e1 = 23	branch[46].e2 = 25
branch[47].e1 = 23	branch[47].e2 = 37
