# Supplementary material for: Comparative genomic analysis of fungal genomes reveals intron-rich ancestors
Source: Genome Biol. 2007 Oct 19;8(10):R223. doi: 10.1186/gb-2007-8-10-r223 (PMC2246297; doi:10.1186/gb-2007-8-10-r223)
Supplement: Additional data file 7 — The file also contains the customized software for running NYK and the RG intron calculations. [file gb-2007-8-10-r223-S7.zip › data/src/Nguyen/25.nums.tre]

(atha_28,((frub_35,(mmus_39,hsap_36)3)2,(rory_43,((umay_47,(cneo_32,(pchr_42,ccin_29)8)7)6,(spom_46,((snod_45,((fgra_34,(mgri_38,(ncra_40,(cglo_31,pans_41)16)15)14)13,(anid_26,(afum_24,ater_27)18)17)12)11,(ylip_48,(dhan_33,((scer_44,cgla_30)22,(klac_37,agos_25)23)21)20)19)10)9)5)4)1)0;
