# Supplementary material for: Comparative genomic analysis of fungal genomes reveals intron-rich ancestors
Source: Genome Biol. 2007 Oct 19;8(10):R223. doi: 10.1186/gb-2007-8-10-r223 (PMC2246297; doi:10.1186/gb-2007-8-10-r223)
Supplement: Additional data file 7 — The file also contains the customized software for running NYK and the RG intron calculations. [file gb-2007-8-10-r223-S7.zip › data/src/Nguyen/intronml_25fungi.c]

/* -------------------------------------------------------------------------- */
/*                                                                            */
/* INTRONML --- Maximum likelihood inference for intron evolution             */
/*                                                                            */
/* Copyright (c) 2005                                                         */
/* Hung Dinh Nguyen, Maki Yoshihama, Nayoa Kenmochi                           */
/* Frontier science research center, University of Miyazaki                   */
/*                                                                            */
/* This program can be used free of charge in academic research and teaching. */
/* Permission is granted to copy and use this program provided no fee is      */
/* charged for it and provided that the copyright notice is not removed.      */
/* This program is provided "as is" without any express or implied warranties.*/
/*                                                                            */
/* The code for the Brent and Golden Section algorithms are taken from:       */
/*                                                                            */
/*    Press WH, Teukolsky SA, Vetterling WT, Flannery BP (1992)               */
/*    Numerical recipes in C: The art of scientific computing, 2nd edition.   */
/*    New York: Cambridge University Press.                                   */
/*                                                                            */
/* For those using this program please use the following citation:            */
/*                                                                            */
/*    Nguyen HD, Yoshihama M, Kenmochi N (2005) New maximum likelihood        */
/*    estimators for eukaryotic intron evolution. PLoS Comput Biol 1(7): e79. */
/*                                                                            */
/* For any feedback please contact: ndhung@med.miyazaki-u.ac.jp               */
/*                                                                            */
/* -------------------------------------------------------------------------- */

#include <stdio.h>
#include <stdlib.h>
#include <string.h>
#include <ctype.h>
#include <math.h>

#define	BRENT	// If defined, Brent's algorithm will be used. Otherwise, 
				// Golden section search algorithm will be used.

/* --- Intron Data Section --- */
/* 

The following intron data are derived from conserved regions of 684 
gene orthologs from seven eukaryotes at: 
	ftp://ftp.ncbi.nlm.nih.gov/pub/koonin/intron_evolution

If you want to apply the algorithm to other data, change this part
and also the funtion init_branch().

*/

#define	N	25			// Number of species
#define	M	((N<<1)-1)	// Number of nodes
#define	BR	((N-1)<<1)	// Number of branches
#define	EX	(1<<N)		// Number of external patterns
#define	IN	(1<<(N-1))	// Number of internal patterns

int ngenes = 1124;	// Number of genes
int tlen = 791418;	// Total length of alignments

// Observed cases for each intron pattern
int ncon[EX];

void init_ncon() 
{
  int i;
  for ( i =0; i <= EX; i++ ) {
    ncon[i] = 0;
  }
#include "ncon.def25.txt"
}

#define	FUNGAL25_TREE

/* ---- Global structures & variables ---- */
typedef struct {
	int e1;
	int e2;
	int le;
	double mrate[2][2];
	double m[2][2], mm[2][2];
} BRANCH;

typedef struct {
	int id;
	int c1;
	int b1;
	int c2;
	int b2;
	int pr;
	double l[2];
	double s[2], ss[2];
} NODE;

int nsites;
int npsites;
double C;
double nc[EX];

BRANCH branch[BR];
NODE   node[M];

/* ---- Functions ---- */

#ifdef FUNGAL25_TREE
/* Nodes indexed from 0 to N-2 are internal, from N-1 to M-1 are external */
/* NodeID       Species 
 these are labeled right - but replace (0) with 25 and so forth
24 1       afum    481 (0)
25 2       agos    7 (1)
26 4       anid    469 (2)
27 8       ater    474 (3)
28 16      atha    2290 (4)
29 32      ccin    1621 (5)
30 64      cgla    6 (6)
31 128     cglo    463 (7)
32 256     cneo    1578 (8)
33 512     dhan    5 (9)
34 1024    fgra    372 (10)
35 2048    frub    2687 (11)
36 4096    hsap    2737 (12)
37 8192    klac    6 (13)
38 16384   mgri    368 (14)
39 32768   mmus    2658 (15)
40 65536   ncra    336 (16)
41 131072  pans    359 (17)
42 262144  pchr    1615 (18)
43 524288  rory    947 (19)
44 1048576 scer    7 (20)
45 2097152 snod    403 (21)
46 4194304 spom    214 (22)
47 8388608 umay    86 (23)
48 16777216        ylip    30 (24)

*/
void init_branch(void)
{ 
#include "25.branches.txt"
}

#endif

void init_tree(void)
{
  int i, j;

  for (i=0; i<M; i++) {
    node[i].id = i;
    node[i].pr = -1;
    node[i].c1 = node[i].c2 = -1;
    for (j=0; j<2; j++) node[i].l[j] = 0.0;
    for (j=0; j<BR; j++) {
      if (branch[j].e1 == i) {
	if (node[i].c1 == -1) {
	  node[i].c1 = branch[j].e2;
	  node[i].b1 = j;
	} else if (node[i].c2 == -1) {
	  node[i].c2 = branch[j].e2;
	  node[i].b2 = j;
	} else {
	  fprintf(stderr, "There are more than 2 branches that have the same parent %d\n", i);
	  getchar(); exit(-1);
	}
      }
      if (branch[j].e2 == i) {
	if (node[i].pr == -1) node[i].pr = branch[j].e1;
      }
    }
  }
}

void calc_lik_pass1(int id)
{
  int i, j;
  int c1, c2, b1, b2;
  double d1, d2;

  c1 = node[id].c1; c2 = node[id].c2;
  b1 = node[id].b1; b2 = node[id].b2;
  if (c1 > 0 && c2 > 0) {
    calc_lik_pass1(c1);
    calc_lik_pass1(c2);
    for (i=0; i<2; i++) {
      for (j=0, d1=d2=0.0; j<2; j++) {
	d1 += node[c1].l[j] * branch[b1].mrate[i][j];
	d2 += node[c2].l[j] * branch[b2].mrate[i][j];
      }
      node[id].l[i] = d1 * d2;
    }
  }
}

void calc_lik_pass2(int pid, int nid) 
{
  int I, h;
  int c1, c2, b1, b2;
  double p[2], q[2], sum1, sum2, ss;

  c1 = node[nid].c1; c2 = node[nid].c2;
  if (c1 < 0 || c2 < 0) return;
  b1 = node[nid].b1; b2 = node[nid].b2;
  for (I=0; I<2; I++) {
    if ((ss = node[nid].ss[I]) == 0.0) {
      for (h=0; h<2; h++)
	branch[b1].mm[I][h] = branch[b2].mm[I][h] = 0.0;
    } else {
      for (h=0, sum1=sum2=0.0; h<2; h++) {
	p[h] = branch[b1].mrate[I][h] * node[c1].l[h];
	q[h] = branch[b2].mrate[I][h] * node[c2].l[h];
	sum1 += p[h]; sum2 += q[h];
      }
      for (h=0; h<2; h++) {
	branch[b1].mm[I][h] = ss * p[h] / sum1;
	branch[b2].mm[I][h] = ss * q[h] / sum2;
      }
    }
  }
  for (I=0; I<2; I++) {
    node[c1].ss[I] = node[c2].ss[I] = 0.0;
    for (h=0; h<2; h++) {
      node[c1].ss[I] += branch[b1].mm[h][I];
      node[c2].ss[I] += branch[b2].mm[h][I];
    }
  }
  calc_lik_pass2(pid, c1);
  calc_lik_pass2(pid, c2);
}

#ifndef EM_PASSES
//#define EM_PASSES 500
//#define EM_PASSES 1000
#define EM_PASSES 10000
#endif


double em_func(double x)
{
  int i, j, k, h, r[M];
  double so[2], diff, lik, ln_npsites, C2, ratio;
  double newgain[BR], newloss[BR];

  ncon[0] = (int)((tlen - nsites)*x + 0.5);
  npsites = nsites + ncon[0];
  fprintf(stdout, "theta=%.5lf: npsites=%d ", x, npsites);  
  ln_npsites = log((double)npsites);
  for (j=npsites-nsites+1, C2=C; j<=npsites; j++) C2 += log((double)j);
  for (j=0; j<EX; j++) C2 -= ncon[j] * ln_npsites;
  so[1] = (double)nsites / 2; so[0] = npsites - so[1];
  for (i=0; i<BR; i++) {
    for (j=0; j<2; j++) {
      for (k=0; k<2; k++) {
	if (k!=j) branch[i].mrate[j][k] = 0.01;
	else branch[i].mrate[j][j] = 1.0 - (2-1)*0.01;
      }
    }
  }  
  for (i=0; i<EM_PASSES; i++) {
    for (j=0; j<BR; j++) for (k=0; k<2; k++) for (h=0; h<2; h++) branch[j].m[k][h] = 0.0;
    for (j=0; j<M; j++) for (k=0; k<2; k++) node[j].s[k] = 0.0;
    for (j=0, lik=C2; j<EX; j++) {
      if (ncon[j] == 0) continue;
      for (k=0; k<N; k++) {
	r[k+N-1] = (j>>k) & 1;
	for (h=0; h<2; h++) {
	  if (r[k+N-1]==h) {
	    node[k+N-1].s[h] += ncon[j];
	    node[k+N-1].l[h] = 1.0;
	  } else {
	    node[k+N-1].l[h] = 0.0;
	  }
	}
      }
      calc_lik_pass1(0);
      for (k=0, nc[j]=0.0; k<2; k++)	{
	node[0].ss[k] = so[k] * node[0].l[k];
	nc[j] += node[0].ss[k];
      }
      if (nc[j] == 0.0) continue;
      ratio = ncon[j] / nc[j];
      lik += ncon[j] * log(nc[j]);
      calc_lik_pass2(j, 0);
      for (k=0; k<N-1; k++) {
	node[k].s[0] += node[k].ss[0] * ratio;
	node[k].s[1] += node[k].ss[1] * ratio;
      }
      for (k=0; k<BR; k++) {
	for (h=0; h<2; h++) {
	  branch[k].m[h][0] += branch[k].mm[h][0] * ratio;
	  branch[k].m[h][1] += branch[k].mm[h][1] * ratio;
	}
      }
    }
    // Calculate the difference between old and new parameters
    diff = fabs(so[1] - node[0].s[1])/npsites;
    for (j=0; j<BR; j++) {
      newgain[j] = branch[j].m[0][1] / node[branch[j].e1].s[0];
      newloss[j] = branch[j].m[1][0] / node[branch[j].e1].s[1];
      diff += fabs(branch[j].mrate[0][1] - newgain[j]);
      diff += fabs(branch[j].mrate[1][0] - newloss[j]);
    }
    if (diff < 1.0e-8) break;
    so[0] = node[0].s[0]; so[1] = node[0].s[1];
    for (j=0; j<BR; j++) {
      branch[j].mrate[0][1] = newgain[j];
      branch[j].mrate[1][0] = newloss[j];
      branch[j].mrate[0][0] = 1.0 - branch[j].mrate[0][1];
      branch[j].mrate[1][1] = 1.0 - branch[j].mrate[1][0];
    }
  }
  fprintf(stdout, "logL=%.10lf\n", lik);
  return (-lik);
}

double report_other_infor(double x)
{
  int j, k, h, m, e, count, r[M], gl[BR];
  double lik, ln_npsites, C2, ratio;
  double posib[IN], regain, pargain, pargain2, pargain3;

  ncon[0] = (int)((tlen - nsites)*x + 0.5);
  npsites = nsites + ncon[0];
  ln_npsites = log((double)npsites);
  for (j=npsites-nsites+1, C2=C; j<=npsites; j++) C2 += log((double)j);
  for (j=0; j<EX; j++) C2 -= ncon[j] * ln_npsites;
  regain = pargain = pargain2 = pargain3 = 0.0;
  for (j=0, lik=C2; j<EX; j++) {
    if (ncon[j] == 0) continue;
    for (k=0; k<N; k++) r[k+N-1] = (j>>k) & 1;
    for (k = 0, nc[j] = 0.0; k < IN; k++) {
      for (h=0; h<N-1; h++) r[h] = (k>>h) & 1;
      posib[k] = node[0].s[r[0]];
      for (h=0; h<BR; h++)
	posib[k] *= branch[h].mrate[r[branch[h].e1]][r[branch[h].e2]];
      nc[j] += posib[k];
    }
    if (nc[j] == 0.0) continue;
    ratio = ncon[j] / nc[j];
    lik += ncon[j] * log(nc[j]);
    for (k = 0; k < IN; k++) {
      posib[k] *= ratio;
      for (h=0; h<N-1; h++) r[h] = (k>>h) & 1;
      for (h=0; h<BR; h++) {
	gl[h] = 0;
	if (!r[branch[h].e1]) {
	  if ( r[branch[h].e2]) gl[h] = 1;	// a gain event
	} else {
	  if (!r[branch[h].e2]) gl[h] = 2;	// a loss event
	}
      }
      for (h=0, count=0; h<BR; h++) {
	if (branch[h].e1 == 0) continue; 	// Skip two deepest branches
	if (gl[h] == 1) {	// A gain in branch h
	  count++;
	  // Find if this position has been loss before
	  e = branch[h].e1;
	  while (1) {
	    for (m=0; m<BR; m++) {
	      if (branch[m].e2 == e) break;
	    }
	    if (branch[m].e1 == 0)	// Root node
	      break;
	    if (gl[m] == 2) {	// A loss in branch m
	      regain += posib[k];
	      break;
	    }
	    e = branch[m].e1;
	  }
	}
      }
      if (count>=2) pargain  += posib[k];
      if (count==2) pargain2 += posib[k];
      if (count==3) pargain3 += posib[k];
    }
  }
  fprintf(stdout, "\nOther information:\n");
  fprintf(stdout, "Number of reacquisition: %.2lf\n", regain);
  fprintf(stdout, "Number of parallel gain: %.2lf\n", pargain);
  fprintf(stdout, "Number of double parallel gain: %.2lf\n", pargain2);
  fprintf(stdout, "Number of triple parallel gain: %.2lf\n", pargain3);
  fprintf(stdout, "logL=%.10lf\n", lik);
  return (-lik);
}

static double s[M][2];
static double m[BR][2][2];
static double sigma[(1<<(N-2))];

void find_best_solution(void)
{
  int i, j, k, h;
  double avg1, avg2;

  for (i=0, sigma[i]=0.0; i < (1<<(N-2)); i++) {
    for (j = 0; j < M; j++) {
      s[j][0] = node[j].s[0];
      s[j][1] = node[j].s[1];
    }
    for (j = 0; j < BR; j++) {
      for (k = 0; k < 2; k++) {
	m[j][k][0] = branch[j].m[k][0];
	m[j][k][1] = branch[j].m[k][1];
      }
    }
    for (k = 1; k < N-1; k++) {
      if (i & (1<<(k-1))) {
	s[k][0] = s[k][1];
	s[k][1] = npsites - s[k][0];
	for (h=0; h<BR; h++) {
	  if (branch[h].e2 == k) {
	    m[h][0][1] = npsites - m[h][0][1] - s[branch[h].e1][1];
	    m[h][1][0] = s[branch[h].e1][1] - m[h][1][0];
	  }
	  if (branch[h].e1 == k) {
	    double tmp = m[h][0][1];
	    m[h][0][1] = s[k][0] - m[h][1][0];
	    m[h][1][0] = npsites - s[k][0] - tmp;
	  }
	  m[h][0][0] = s[k][0] - m[h][0][1];
	  m[h][1][1] = s[k][1] - m[h][1][0];
	}
      }
    }
    for (j=0, avg1=avg2=0.0; j<BR; j++) {
      if (branch[j].e1 == 0) continue;
      avg1 += m[j][0][1];
      avg2 += m[j][1][0];
    }
    avg1 /= (BR-2); avg2 /= (BR-2);
    for (j=0; j<BR; j++) {
      if (branch[j].e1 == 0) continue;
      sigma[i] += (m[j][0][1] - avg1) * (m[j][0][1] - avg1);
      sigma[i] += (m[j][1][0] - avg2) * (m[j][1][0] - avg2);
    }
  }
  for (i=0, j=1; j < (1<<(N-2)); j++) {
    if (sigma[j] < sigma[i]) i = j;
  }
  if (i != 0) {
    for (k = 1; k < N-1; k++) {
      if (i & (1<<(k-1))) {
	node[k].s[0] = node[k].s[1];
	node[k].s[1] = npsites - node[k].s[0];
	for (h=0; h<BR; h++) {
	  if (branch[h].e2 == k) {
	    branch[h].m[0][1] = npsites - branch[h].m[0][1] - node[branch[h].e1].s[1];
	    branch[h].m[1][0] = node[branch[h].e1].s[1] - branch[h].m[1][0];
	  }
	  if (branch[h].e1 == k) {
	    double tmp = branch[h].m[0][1];
	    branch[h].m[0][1] = node[k].s[0] - branch[h].m[1][0];
	    branch[h].m[1][0] = npsites - node[k].s[0] - tmp;
	  }
	  branch[h].m[0][0] = node[k].s[0] - branch[h].m[0][1];
	  branch[h].m[1][1] = node[k].s[1] - branch[h].m[1][0];
	}
      }
    }
    for (h=0; h<BR; h++) {
      branch[h].mrate[0][1] = branch[h].m[0][1] / node[branch[h].e1].s[0];
      branch[h].mrate[1][0] = branch[h].m[1][0] / node[branch[h].e1].s[1];
      branch[h].mrate[0][0] = 1.0 - branch[h].mrate[0][1];
      branch[h].mrate[1][1] = 1.0 - branch[h].mrate[1][0];
    }
  }
}

void print_result(double x)
{
  int j;
  double lik;
  double Q00, Q01, Q10, Q11;

  lik = em_func(x);
  find_best_solution();

  fprintf(stdout, "\nGeneral information:\n");
  fprintf(stdout, "theta=%.5lf, ncon0=%d, npsites=%d, lik=%.10lf\n", x, ncon[0], npsites, -lik);
  Q00 = node[0].s[0] * branch[0].mrate[0][0] * branch[1].mrate[0][0] + 
    node[0].s[1] * branch[0].mrate[1][0] * branch[1].mrate[1][0];
  Q01 = node[0].s[0] * branch[0].mrate[0][0] * branch[1].mrate[0][1] +
    node[0].s[1] * branch[0].mrate[1][0] * branch[1].mrate[1][1];
  Q10 = node[0].s[0] * branch[0].mrate[0][1] * branch[1].mrate[0][0] + 
    node[0].s[1] * branch[0].mrate[1][1] * branch[1].mrate[1][0];
  Q11 = node[0].s[0] * branch[0].mrate[0][1] * branch[1].mrate[0][1] + 
    node[0].s[1] * branch[0].mrate[1][1] * branch[1].mrate[1][1];
  fprintf(stdout, "Q00=%.1lf, Q01=%.1lf, Q10=%.1lf, Q11=%.1lf\n", Q00, Q01, Q10, Q11);
  fprintf(stdout, "\nNumber of introns at each node:\n");
  fprintf(stdout, "NodeID   Introns\n");
  for (j=0; j<M; j++) {
    fprintf(stdout, " %4d %10.1lf\n", j, node[j].s[1]);
  }
  fprintf(stdout, "\nNumber of intron gains and losses at each branch:\n");
  fprintf(stdout, "BrID Node1 Node2    Gains   Losses    GRate    LRate\n");
  for (j=0; j<BR; j++) {
    fprintf(stdout, " %3d   %3d   %3d  %7.1lf  %7.1lf  %7.5lf  %7.5lf\n", 
	    j, branch[j].e1, branch[j].e2, 
	    branch[j].mrate[0][1] * node[branch[j].e1].s[0], 
	    branch[j].mrate[1][0] * node[branch[j].e1].s[1], 
	    branch[j].mrate[0][1], branch[j].mrate[1][0]);
  }
  fprintf(stdout, "\nNumber of observed and expected cases for each intron pattern:\n");
  fprintf(stdout, "Pattern  Observed  Expected\n");
  for (j=1; j<EX; j++) {
    if( nc[j] != 0 && ncon[j] != 0 ) {
      fprintf(stdout, "   %4d  %8d  %8.1lf\n", j, ncon[j], nc[j]);
    }	  
  }
  fflush(stdout);
  report_other_infor(x);
}

#ifdef	BRENT

#define ITMAX 1000
#define CGOLD 0.3819660
#define ZEPS 1.0e-10
#define SIGN(a,b) ((b) > 0.0 ? fabs(a) : -fabs(a))
#define SHFT(a,b,c,d) (a)=(b);(b)=(c);(c)=(d);

double brent(double ax, double bx, double cx, double (*f)(), double tol, double *xmin)
{
  int iter;
  double a,b,d,etemp,fu,fv,fw,fx,p,q,r,tol1,tol2,u,v,w,x,xm;
  double e=0.0;
  
  a=((ax < cx) ? ax : cx);
  b=((ax > cx) ? ax : cx);
  x=w=v=bx;
  fw=fv=fx=(*f)(x);
  for (iter=1;iter<=ITMAX;iter++) {    
    xm=0.5*(a+b);
    tol1=tol*fabs(x)+ZEPS;
    tol2=2.0*tol1;
    if (fabs(x-xm) <= (tol2-0.5*(b-a))) {
      *xmin=x;
      return fx;
    }
    if (fabs(e) > tol1) {
      r=(x-w)*(fx-fv);
      q=(x-v)*(fx-fw);
      p=(x-v)*q-(x-w)*r;
      q=2.0*(q-r);
      if (q > 0.0) p = -p;
      q=fabs(q);
      etemp=e;
      e=d;
      if (fabs(p) >= fabs(0.5*q*etemp) || p <= q*(a-x) || p >= q*(b-x))
	d=CGOLD*(e=(x >= xm ? a-x : b-x));
      else {
	d=p/q;
	u=x+d;
	if (u-a < tol2 || b-u < tol2)
	  d=SIGN(tol1,xm-x);
      }
    } else {
      d=CGOLD*(e=(x >= xm ? a-x : b-x));
    }
    u=(fabs(d) >= tol1 ? x+d : x+SIGN(tol1,d));
    fu=(*f)(u);
    if (fu <= fx) {
      if (u >= x) a=x; else b=x;
      SHFT(v,w,x,u)
	SHFT(fv,fw,fx,fu)
	} else {
	  if (u < x) a=u; else b=u;
	  if (fu <= fw || w == x) {
	    v=w;
	    w=u;
	    fv=fw;
	    fw=fu;
	  } else if (fu <= fv || v == x || v == w) {
	    v=u;
	    fv=fu;
	  }
	}
  }
  *xmin=x;
  return fx;
}

#undef ITMAX
#undef CGOLD
#undef ZEPS
#undef SIGN

#else	// ifdef	BRENT

#define GOLD 1.618034
#define GLIMIT 100.0
#define TINY 1.0e-20
#define MAX(a,b) ((a) > (b) ? (a) : (b))
#define SIGN(a,b) ((b) > 0.0 ? fabs(a) : -fabs(a))
#define SHFT(a,b,c,d) (a)=(b);(b)=(c);(c)=(d);

void mnbrak(double *ax, double *bx, double *cx, double *fa, 
	    double *fb, double *fc, double (*func)())
{
	double ulim,u,r,q,fu,dum;

	*fa=(*func)(*ax);
	*fb=(*func)(*bx);
	if (*fb > *fa) {
		SHFT(dum,*ax,*bx,dum)
		SHFT(dum,*fb,*fa,dum)
	}
	*cx=(*bx)+GOLD*(*bx-*ax);
	*fc=(*func)(*cx);
	while (*fb > *fc) {
		r=(*bx-*ax)*(*fb-*fc);
		q=(*bx-*cx)*(*fb-*fa);
		u=(*bx)-((*bx-*cx)*q-(*bx-*ax)*r)/(2.0*SIGN(MAX(fabs(q-r),TINY),q-r));
		ulim=(*bx)+GLIMIT*(*cx-*bx);
		if ((*bx-u)*(u-*cx) > 0.0) {
			fu=(*func)(u);
			if (fu < *fc) {
				*ax=(*bx);
				*bx=u;
				*fa=(*fb);
				*fb=fu;
				return;
			} else if (fu > *fb) {
				*cx=u;
				*fc=fu;
				return;
			}
			u=(*cx)+GOLD*(*cx-*bx);
			fu=(*func)(u);
		} else if ((*cx-u)*(u-ulim) > 0.0) {
			fu=(*func)(u);
			if (fu < *fc) {
				SHFT(*bx,*cx,u,*cx+GOLD*(*cx-*bx))
				SHFT(*fb,*fc,fu,(*func)(u))
			}
		} else if ((u-ulim)*(ulim-*cx) >= 0.0) {
			u=ulim;
			fu=(*func)(u);
		} else {
			u=(*cx)+GOLD*(*cx-*bx);
			fu=(*func)(u);
		}
		SHFT(*ax,*bx,*cx,u)
		SHFT(*fa,*fb,*fc,fu)
	}
}

#undef GOLD
#undef GLIMIT
#undef TINY
#undef MAX
#undef SIGN
#undef SHFT

#define R 0.61803399
#define C (1.0-R)
#define SHFT2(a,b,c) (a)=(b);(b)=(c);
#define SHFT3(a,b,c,d) (a)=(b);(b)=(c);(c)=(d);

double golden(double ax, double bx, double cx, double (*f)(), 
	      double tol, double *xmin)
{
	double f1,f2,x0,x1,x2,x3;

	x0=ax; x3=cx;
	if (fabs(cx-bx) > fabs(bx-ax)) {
		x1=bx; x2=bx+C*(cx-bx);
	} else {
		x2=bx; x1=bx-C*(bx-ax);
	}
	f1=(*f)(x1); f2=(*f)(x2);
	while (fabs(x3-x0) > tol*(fabs(x1)+fabs(x2))) {
		if (f2 < f1) {
			SHFT3(x0,x1,x2,R*x1+C*x3)
			SHFT2(f1,f2,(*f)(x2))
		} else {
			SHFT3(x3,x2,x1,R*x2+C*x0)
			SHFT2(f2,f1,(*f)(x1))
		}
	}
	if (f1 < f2) {
		*xmin=x1; return f1;
	} else {
		*xmin=x2; return f2;
	}
}

#undef C
#undef R
#undef SHFT2
#undef SHFT3

#endif	// ifdef	BRENT

#define CGOLD 0.3819660
int main(void)
{
  int i, j;
  double ax, bx, cx, xmin;
  init_ncon();
	
  for (i=1, nsites=0, C=0.0; i<EX; i++) {
    nsites += ncon[i];
    for (j=1; j<=ncon[i]; j++) C -= log((double)j);
  }
  fprintf(stderr, "nsites=%d\n", nsites);
  fprintf(stdout, "nsites=%d\n", nsites);
  init_branch();
  init_tree();
  fprintf(stderr,"init is done\n");
  fflush(stderr);
  ax = 0.0; cx = 1.0; bx = ax + (cx-ax)*CGOLD;
#ifdef	BRENT
  brent(ax, bx, cx, em_func, 0.00001, &xmin);
#else
  golden(ax, bx, cx, em_func, 0.00001, &xmin);
#endif
  print_result(xmin);

  return 0;
}
#undef	CGOLD
