# Supplementary material for: Comparative genomic analysis of fungal genomes reveals intron-rich ancestors
Source: Genome Biol. 2007 Oct 19;8(10):R223. doi: 10.1186/gb-2007-8-10-r223 (PMC2246297; doi:10.1186/gb-2007-8-10-r223)
Supplement: Additional data file 7 — The file also contains the customized software for running NYK and the RG intron calculations. [file gb-2007-8-10-r223-S7.zip › data/src/Nguyen/makefile]

CC |=icc
#CFLAGS=-O9 -funroll-loops -ffast-math -malign-double -fomit-frame-pointer -fno-exceptions -mcpu=pentium4 -march=pentium4
#CFLAGS |=-tpp7 -xW -march=pentium4 -mcpu=pentium4 -O3 -unroll
#CFLAGS=-mtune=opteron -mcpu=opteron -funroll-loops -fomit-frame-pointer -O3
CFLAGS=-funroll-loops -fomit-frame-pointer -O3
DEBUGFLAGS=-g
#CFLAGS+=-DFUNGAL27_TREE
PROGS= intronml_25fungi

all: $(PROGS)

clean:
	rm -f $(PROGS)
.c.o:
	$(CC) $(CFLAGS) -c $<
.c:
	$(CC) $(CFLAGS) $< -o $@ -lm
