# Supplementary material for: Comparative genomic analysis of fungal genomes reveals intron-rich ancestors
Source: Genome Biol. 2007 Oct 19;8(10):R223. doi: 10.1186/gb-2007-8-10-r223 (PMC2246297; doi:10.1186/gb-2007-8-10-r223)
Supplement: Additional data file 7 — The file also contains the customized software for running NYK and the RG intron calculations. [file gb-2007-8-10-r223-S7.zip › data/src/Nguyen/ncon.def25.txt]

	ncon[1] = 10;
	ncon[4] = 17;
	ncon[5] = 6;
	ncon[8] = 18;
	ncon[9] = 2;
	ncon[12] = 6;
	ncon[13] = 69;
	ncon[16] = 1602;
	ncon[28] = 1;
	ncon[29] = 1;
	ncon[32] = 136;
	ncon[48] = 7;
	ncon[52] = 1;
	ncon[128] = 84;
	ncon[256] = 610;
	ncon[257] = 2;
	ncon[265] = 1;
	ncon[269] = 2;
	ncon[272] = 7;
	ncon[288] = 24;
	ncon[301] = 1;
	ncon[304] = 3;
	ncon[384] = 1;
	ncon[1024] = 35;
	ncon[1028] = 2;
	ncon[1032] = 2;
	ncon[1033] = 2;
	ncon[1036] = 1;
	ncon[1037] = 1;
	ncon[1040] = 1;
	ncon[1152] = 1;
	ncon[1304] = 1;
	ncon[2048] = 78;
	ncon[2061] = 1;
	ncon[2064] = 6;
	ncon[4096] = 10;
	ncon[4128] = 1;
	ncon[4352] = 1;
	ncon[6144] = 84;
	ncon[6160] = 9;
	ncon[16384] = 59;
	ncon[16397] = 2;
	ncon[16512] = 1;
	ncon[16517] = 1;
	ncon[16521] = 3;
	ncon[17408] = 13;
	ncon[17421] = 3;
	ncon[17536] = 3;
	ncon[17545] = 1;
	ncon[17549] = 1;
	ncon[32768] = 28;
	ncon[34816] = 15;
	ncon[34832] = 4;
	ncon[35088] = 1;
	ncon[36864] = 115;
	ncon[36873] = 2;
	ncon[36880] = 4;
	ncon[37152] = 1;
	ncon[38912] = 1436;
	ncon[38921] = 1;
	ncon[38925] = 2;
	ncon[38928] = 176;
	ncon[38944] = 13;
	ncon[38960] = 4;
	ncon[39168] = 23;
	ncon[39181] = 1;
	ncon[39184] = 7;
	ncon[39200] = 14;
	ncon[39216] = 1;
	ncon[39940] = 1;
	ncon[40208] = 1;
	ncon[55424] = 1;
	ncon[56336] = 1;
	ncon[65536] = 23;
	ncon[65545] = 1;
	ncon[65664] = 18;
	ncon[66560] = 1;
	ncon[66565] = 1;
	ncon[66688] = 1;
	ncon[81920] = 1;
	ncon[82061] = 1;
	ncon[82944] = 4;
	ncon[82957] = 1;
	ncon[83085] = 1;
	ncon[131072] = 41;
	ncon[131200] = 26;
	ncon[131204] = 2;
	ncon[131213] = 1;
	ncon[131456] = 3;
	ncon[137232] = 1;
	ncon[147456] = 1;
	ncon[147584] = 2;
	ncon[148493] = 2;
	ncon[148613] = 1;
	ncon[196608] = 2;
	ncon[196736] = 28;
	ncon[197760] = 6;
	ncon[197773] = 1;
	ncon[212992] = 3;
	ncon[213120] = 1;
	ncon[213133] = 3;
	ncon[214144] = 20;
	ncon[214149] = 1;
	ncon[214152] = 1;
	ncon[214153] = 2;
	ncon[214157] = 26;
	ncon[214165] = 2;
	ncon[214189] = 2;
	ncon[262144] = 130;
	ncon[262160] = 2;
	ncon[262176] = 347;
	ncon[262189] = 1;
	ncon[262192] = 19;
	ncon[262272] = 1;
	ncon[262304] = 1;
	ncon[262400] = 22;
	ncon[262416] = 1;
	ncon[262432] = 211;
	ncon[262445] = 1;
	ncon[262448] = 18;
	ncon[262461] = 1;
	ncon[264224] = 1;
	ncon[264464] = 1;
	ncon[266528] = 2;
	ncon[268320] = 5;
	ncon[268576] = 7;
	ncon[268592] = 1;
	ncon[279869] = 2;
	ncon[286013] = 1;
	ncon[294928] = 1;
	ncon[296992] = 1;
	ncon[297232] = 1;
	ncon[297248] = 3;
	ncon[299008] = 1;
	ncon[299024] = 2;
	ncon[299040] = 2;
	ncon[299056] = 2;
	ncon[299296] = 5;
	ncon[299312] = 3;
	ncon[301056] = 15;
	ncon[301072] = 7;
	ncon[301088] = 58;
	ncon[301101] = 2;
	ncon[301104] = 29;
	ncon[301197] = 1;
	ncon[301312] = 18;
	ncon[301328] = 3;
	ncon[301344] = 86;
	ncon[301345] = 1;
	ncon[301357] = 1;
	ncon[301360] = 32;
	ncon[301373] = 1;
	ncon[301472] = 1;
	ncon[318637] = 2;
	ncon[318781] = 1;
	ncon[318893] = 1;
	ncon[345520] = 2;
	ncon[393248] = 2;
	ncon[410784] = 2;
	ncon[430112] = 2;
	ncon[515501] = 2;
	ncon[515517] = 1;
	ncon[524288] = 194;
	ncon[524304] = 33;
	ncon[524317] = 1;
	ncon[524320] = 4;
	ncon[524336] = 1;
	ncon[524544] = 8;
	ncon[524557] = 1;
	ncon[524560] = 5;
	ncon[524576] = 9;
	ncon[524592] = 1;
	ncon[526352] = 2;
	ncon[530448] = 5;
	ncon[530688] = 1;
	ncon[559104] = 4;
	ncon[559376] = 1;
	ncon[561168] = 3;
	ncon[561408] = 1;
	ncon[563200] = 84;
	ncon[563213] = 2;
	ncon[563216] = 27;
	ncon[563229] = 6;
	ncon[563232] = 7;
	ncon[563248] = 1;
	ncon[563456] = 12;
	ncon[563464] = 1;
	ncon[563472] = 3;
	ncon[563488] = 7;
	ncon[563504] = 3;
	ncon[646573] = 2;
	ncon[738445] = 2;
	ncon[738688] = 1;
	ncon[777353] = 1;
	ncon[777357] = 1;
	ncon[777373] = 2;
	ncon[777641] = 1;
	ncon[777645] = 1;
	ncon[786432] = 6;
	ncon[786464] = 16;
	ncon[786480] = 9;
	ncon[786688] = 5;
	ncon[786720] = 63;
	ncon[786733] = 3;
	ncon[786736] = 19;
	ncon[786741] = 2;
	ncon[788784] = 1;
	ncon[792624] = 3;
	ncon[792864] = 3;
	ncon[803840] = 1;
	ncon[804141] = 2;
	ncon[804149] = 2;
	ncon[821296] = 1;
	ncon[821536] = 1;
	ncon[821552] = 1;
	ncon[823328] = 2;
	ncon[823584] = 6;
	ncon[823600] = 3;
	ncon[825344] = 6;
	ncon[825360] = 4;
	ncon[825376] = 31;
	ncon[825392] = 22;
	ncon[825513] = 1;
	ncon[825600] = 2;
	ncon[825613] = 3;
	ncon[825616] = 4;
	ncon[825632] = 63;
	ncon[825633] = 2;
	ncon[825645] = 3;
	ncon[825648] = 34;
	ncon[826429] = 1;
	ncon[826672] = 1;
	ncon[1002656] = 1;
	ncon[1023408] = 1;
	ncon[1039789] = 1;
	ncon[1057346] = 1;
	ncon[2097152] = 132;
	ncon[2097161] = 1;
	ncon[2097165] = 36;
	ncon[2097213] = 1;
	ncon[2097292] = 1;
	ncon[2097408] = 2;
	ncon[2098189] = 5;
	ncon[2114573] = 2;
	ncon[2114688] = 1;
	ncon[2114701] = 4;
	ncon[2134025] = 1;
	ncon[2134029] = 1;
	ncon[2136064] = 2;
	ncon[2136077] = 1;
	ncon[2136093] = 1;
	ncon[2162697] = 1;
	ncon[2180224] = 4;
	ncon[2180237] = 2;
	ncon[2180397] = 1;
	ncon[2244749] = 1;
	ncon[2245773] = 5;
	ncon[2294912] = 3;
	ncon[2294917] = 2;
	ncon[2294925] = 3;
	ncon[2310272] = 1;
	ncon[2310285] = 1;
	ncon[2310301] = 1;
	ncon[2311181] = 3;
	ncon[2311296] = 1;
	ncon[2311301] = 1;
	ncon[2311305] = 2;
	ncon[2311309] = 44;
	ncon[2311325] = 1;
	ncon[2311597] = 1;
	ncon[2346121] = 1;
	ncon[2359296] = 1;
	ncon[2359312] = 1;
	ncon[2359341] = 1;
	ncon[2359344] = 1;
	ncon[2359597] = 2;
	ncon[2359712] = 1;
	ncon[2361376] = 1;
	ncon[2375725] = 1;
	ncon[2398221] = 1;
	ncon[2398224] = 1;
	ncon[2398265] = 2;
	ncon[2398509] = 2;
	ncon[2398525] = 1;
	ncon[2507949] = 1;
	ncon[2544800] = 1;
	ncon[2573469] = 1;
	ncon[2573485] = 3;
	ncon[2573501] = 3;
	ncon[2573741] = 3;
	ncon[2612397] = 2;
	ncon[2612653] = 1;
	ncon[2612669] = 2;
	ncon[2621453] = 3;
	ncon[2621469] = 1;
	ncon[2621728] = 1;
	ncon[2622477] = 1;
	ncon[2622493] = 2;
	ncon[2639005] = 2;
	ncon[2660381] = 2;
	ncon[2835597] = 1;
	ncon[2835872] = 1;
	ncon[2874496] = 1;
	ncon[2874509] = 4;
	ncon[2874525] = 3;
	ncon[2883872] = 3;
	ncon[2883901] = 1;
	ncon[2884637] = 1;
	ncon[2922805] = 2;
	ncon[2922813] = 3;
	ncon[2939309] = 1;
	ncon[2940205] = 1;
	ncon[2940349] = 1;
	ncon[2965933] = 1;
	ncon[2966669] = 1;
	ncon[2966701] = 1;
	ncon[2966845] = 1;
	ncon[3004845] = 1;
	ncon[3005869] = 2;
	ncon[3054781] = 1;
	ncon[3055037] = 1;
	ncon[3071141] = 1;
	ncon[3097757] = 1;
	ncon[3097773] = 1;
	ncon[3098029] = 4;
	ncon[3120557] = 5;
	ncon[3134637] = 1;
	ncon[3136685] = 1;
	ncon[3136701] = 1;
	ncon[3136941] = 4;
	ncon[3136957] = 1;
	ncon[4194304] = 61;
	ncon[4194320] = 4;
	ncon[4194336] = 2;
	ncon[4194352] = 1;
	ncon[4194592] = 1;
	ncon[4194608] = 1;
	ncon[4195456] = 2;
	ncon[4200464] = 2;
	ncon[4233216] = 4;
	ncon[4233232] = 2;
	ncon[4408448] = 3;
	ncon[4408461] = 4;
	ncon[4456480] = 8;
	ncon[4456736] = 3;
	ncon[4456752] = 3;
	ncon[4457773] = 1;
	ncon[4493344] = 4;
	ncon[4495360] = 1;
	ncon[4495392] = 2;
	ncon[4495648] = 1;
	ncon[4495664] = 2;
	ncon[4709805] = 1;
	ncon[4718592] = 5;
	ncon[4718605] = 1;
	ncon[4718608] = 3;
	ncon[4718848] = 1;
	ncon[4724752] = 2;
	ncon[4757504] = 1;
	ncon[4757533] = 1;
	ncon[4757776] = 1;
	ncon[4774912] = 1;
	ncon[4840861] = 1;
	ncon[4970880] = 1;
	ncon[4980768] = 2;
	ncon[4981024] = 7;
	ncon[4981037] = 2;
	ncon[4981040] = 2;
	ncon[4981053] = 1;
	ncon[4983088] = 2;
	ncon[5017632] = 2;
	ncon[5019680] = 5;
	ncon[5019693] = 1;
	ncon[5019696] = 2;
	ncon[5019904] = 1;
	ncon[5019936] = 5;
	ncon[5019949] = 2;
	ncon[5019952] = 10;
	ncon[5019965] = 1;
	ncon[5168301] = 1;
	ncon[5234080] = 1;
	ncon[5234089] = 1;
	ncon[6291456] = 3;
	ncon[6291469] = 3;
	ncon[6505600] = 1;
	ncon[6505613] = 1;
	ncon[6708653] = 2;
	ncon[6789285] = 1;
	ncon[6790585] = 1;
	ncon[6806973] = 1;
	ncon[6882453] = 1;
	ncon[6921373] = 1;
	ncon[7013513] = 1;
	ncon[7052701] = 1;
	ncon[7069069] = 1;
	ncon[7117117] = 3;
	ncon[7199165] = 2;
	ncon[7331248] = 1;
	ncon[7331261] = 2;
	ncon[8388608] = 30;
	ncon[8388864] = 2;
	ncon[8519808] = 1;
	ncon[8650752] = 2;
	ncon[8650784] = 7;
	ncon[8651040] = 7;
	ncon[8689952] = 1;
	ncon[8689968] = 1;
	ncon[8865197] = 2;
	ncon[8904125] = 1;
	ncon[8952080] = 1;
	ncon[9175344] = 2;
	ncon[9181232] = 1;
	ncon[9213984] = 3;
	ncon[9214240] = 7;
	ncon[9214256] = 6;
	ncon[10962349] = 2;
	ncon[11339181] = 1;
	ncon[12845104] = 2;
	ncon[13408560] = 2;
	ncon[13622701] = 1;
	ncon[16777216] = 9;
	ncon[16991373] = 1;
	ncon[17340688] = 1;
	ncon[17563680] = 1;
	ncon[17602608] = 1;
	ncon[17816992] = 2;
	ncon[17834050] = 2;
	ncon[19914157] = 1;
	ncon[20145871] = 3;
	ncon[20709951] = 1;
	ncon[20971520] = 1;
	ncon[21495808] = 1;
	ncon[23086093] = 1;
	ncon[23846045] = 1;
	ncon[25958704] = 1;
	ncon[25991456] = 2;
	ncon[25991472] = 1;
