# Supplementary material for: Comparative genomic analysis of fungal genomes reveals intron-rich ancestors
Source: Genome Biol. 2007 Oct 19;8(10):R223. doi: 10.1186/gb-2007-8-10-r223 (PMC2246297; doi:10.1186/gb-2007-8-10-r223)
Supplement: Additional data file 8 — Introns are represented by numbers in the alignment indicating the phase of the intron (0,1,2) as defined by the position in the codon the intron falls within. Coding sequence alignments and unaligned sequences are available from the authors. [file gb-2007-8-10-r223-S8.tgz]

Archive with 5 entries (4 files):
- analysis
- analysis/multi_25.csuros_matrix.tab
- analysis/multi_25.RG_matrix.dat
- analysis/multi_25.tre
- analysis/Nguyen.multi_25.out
