# Supplementary material for: Comparative genomic analysis of fungal genomes reveals intron-rich ancestors
Source: Genome Biol. 2007 Oct 19;8(10):R223. doi: 10.1186/gb-2007-8-10-r223 (PMC2246297; doi:10.1186/gb-2007-8-10-r223)
Supplement: Additional data file 8 — Introns are represented by numbers in the alignment indicating the phase of the intron (0,1,2) as defined by the position in the codon the intron falls within. Coding sequence alignments and unaligned sequences are available from the authors. [file gb-2007-8-10-r223-S8.tgz › analysis/Nguyen.multi_25.out]

nsites=7535
theta=0.38197: npsites=306952 logL=-1965.6018669823
theta=0.61803: npsites=492001 logL=-1976.2324591471
theta=0.23607: npsites=192585 logL=-1955.2796550370
theta=0.14590: npsites=121902 logL=-1947.2723605157
theta=0.09017: npsites=78218 logL=-1945.8154487706
theta=0.08760: npsites=76201 logL=-1946.0846984215
theta=0.11221: npsites=95493 logL=-1945.2668842577
theta=0.12508: npsites=105580 logL=-1945.8049739740
theta=0.10770: npsites=91961 logL=-1945.1902769069
theta=0.10400: npsites=89062 logL=-1945.1854657044
theta=0.10551: npsites=90245 logL=-1945.1804788974
theta=0.10554: npsites=90269 logL=-1945.1804800209
theta=0.10552: npsites=90250 logL=-1945.1804788050
theta=0.10552: npsites=90249 logL=-1945.1804788081
theta=0.10552: npsites=90251 logL=-1945.1804788173
theta=0.10552: npsites=90250 logL=-1945.1804788050

General information:
theta=0.10552, ncon0=82715, npsites=90250, lik=-1945.1804788050
Q00=86611.8, Q01=1576.8, Q10=1348.2, Q11=713.2

Number of introns at each node:
NodeID   Introns
    0      803.6
    1     2061.4
    2     2748.1
    3     2769.8
    4     1604.6
    5     1490.7
    6     1489.6
    7     1489.6
    8     1671.2
    9     1139.5
   10      971.4
   11      508.4
   12      369.0
   13      354.1
   14      374.7
   15      394.6
   16      468.5
   17      482.9
   18      479.9
   19       28.3
   20        7.0
   21        7.0
   22        7.0
   23        7.0
   24      481.0
   25        7.0
   26      469.0
   27      474.0
   28     2290.0
   29     1621.0
   30        6.0
   31      463.0
   32     1578.0
   33        5.0
   34      372.0
   35     2687.0
   36     2737.0
   37        6.0
   38      368.0
   39     2658.0
   40      336.0
   41      359.0
   42     1615.0
   43      947.0
   44        7.0
   45      403.0
   46      214.0
   47       86.0
   48       30.0

Number of intron gains and losses at each branch:
BrID Node1 Node2    Gains   Losses    GRate    LRate
   0     0     1   1325.1     67.3  0.01481  0.08375
   1     0    28   1536.5     50.1  0.01718  0.06230
   2     1     4    112.2    568.9  0.00127  0.27598
   3     1     2   1361.4    674.7  0.01544  0.32728
   4     2     3     52.1     30.4  0.00060  0.01105
   5     2    35     63.3    124.4  0.00072  0.04525
   6     3    36      5.3     38.1  0.00006  0.01377
   7     3    39     26.8    138.6  0.00031  0.05003
   8     4     5     18.0    132.0  0.00020  0.08223
   9     4    43    148.5    806.1  0.00168  0.50238
  10     5     9    341.6    692.8  0.00385  0.46472
  11     5     6    340.3    341.5  0.00383  0.22907
  12     6     7      0.0      0.0  0.00000  0.00000
  13     6    47     31.1   1434.6  0.00035  0.96312
  14     7     8    306.6    124.9  0.00345  0.08388
  15     7    32    621.2    532.8  0.00700  0.35768
  16     8    29    111.2    161.4  0.00126  0.09660
  17     8    42    103.1    159.3  0.00116  0.09531
  18     9    10    173.4    341.5  0.00195  0.29972
  19     9    46     22.1    947.6  0.00025  0.83159
  20    10    19      3.4    946.5  0.00004  0.97438
  21    10    11    101.8    564.8  0.00114  0.58145
  22    11    16      0.0     39.9  0.00000  0.07841
  23    11    12     39.0    178.4  0.00043  0.35092
  24    12    13      6.9     21.8  0.00008  0.05895
  25    12    34     35.0     32.0  0.00039  0.08661
  26    13    14     58.5     37.9  0.00065  0.10702
  27    13    38     59.0     45.1  0.00066  0.12748
  28    14    15     32.8     12.9  0.00036  0.03433
  29    14    40     22.0     60.6  0.00024  0.16179
  30    15    41     45.3     80.8  0.00050  0.20480
  31    15    31     83.3     14.8  0.00093  0.03758
  32    16    17     63.1     48.7  0.00070  0.10400
  33    16    45    136.2    201.7  0.00152  0.43055
  34    17    18      0.0      3.0  0.00000  0.00617
  35    17    26     19.6     33.5  0.00022  0.06939
  36    18    27     20.1     26.0  0.00022  0.05418
  37    18    24     13.7     12.6  0.00015  0.02626
  38    19    20      1.0     22.3  0.00001  0.78822
  39    19    48      1.7      0.0  0.00002  0.00000
  40    20    21      0.0      0.0  0.00000  0.00000
  41    20    33      0.0      2.0  0.00000  0.28571
  42    21    23      0.0      0.0  0.00000  0.00000
  43    21    22      0.0      0.0  0.00000  0.00000
  44    22    30      0.0      1.0  0.00000  0.14286
  45    22    44      0.0      0.0  0.00000  0.00000
  46    23    25      0.0      0.0  0.00000  0.00000
  47    23    37      0.0      1.0  0.00000  0.14286

Number of observed and expected cases for each intron pattern:
Pattern  Observed  Expected
      1        10      12.9
      4        17      18.7
      5         6       4.3
      8        18      18.7
      9         2       5.7
     12         6       2.0
     13        69      75.7
     16      1602    1587.4
     28         1       0.0
     29         1       1.7
     32       136     141.0
     48         7       3.9
     52         1       0.0
    128        84      84.4
    256       610     608.6
    257         2       0.1
    265         1       0.1
    269         2       0.7
    272         7      14.2
    288        24      22.9
    301         1       0.1
    304         3       2.6
    384         1       0.6
   1024        35      35.8
   1028         2       0.0
   1032         2       0.0
   1033         2       0.2
   1036         1       0.1
   1037         1       3.2
   1040         1       0.7
   1152         1       0.2
   1304         1       0.0
   2048        78      78.1
   2061         1       0.1
   2064         6       3.4
   4096        10      11.1
   4128         1       0.0
   4352         1       0.1
   6144        84      75.7
   6160         9       9.2
   16384        59      55.4
   16397         2       0.4
   16512         1       0.3
   16517         1       0.0
   16521         3       0.0
   17408        13       4.7
   17421         3       4.1
   17536         3       1.1
   17545         1       0.1
   17549         1       1.0
   32768        28      26.9
   34816        15      20.1
   34832         4       2.4
   35088         1       0.1
   36864       115     114.3
   36873         2       0.0
   36880         4       9.2
   37152         1       0.4
   38912      1436    1437.2
   38921         1       0.2
   38925         2       2.2
   38928       176     174.4
   38944        13       6.7
   38960         4       2.6
   39168        23      19.5
   39181         1       0.2
   39184         7       6.1
   39200        14       8.1
   39216         1       4.2
   39940         1       0.0
   40208         1       0.0
   55424         1       0.0
   56336         1       0.0
   65536        23      22.1
   65545         1       0.0
   65664        18       8.8
   66560         1       0.2
   66565         1       0.0
   66688         1       0.9
   81920         1       0.3
   82061         1       0.5
   82944         4       1.3
   82957         1       1.1
   83085         1       5.1
   131072        41      42.8
   131200        26      29.8
   131204         2       0.0
   131213         1       0.1
   131456         3       0.2
   137232         1       0.0
   147456         1       0.1
   147584         2       1.0
   148493         2       0.2
   148613         1       0.2
   196608         2       1.3
   196736        28      34.2
   197760         6       3.4
   197773         1       2.9
   212992         3       0.2
   213120         1       5.2
   213133         3       1.9
   214144        20      22.8
   214149         1       1.1
   214152         1       0.0
   214153         2       1.5
   214157        26      19.9
   214165         2       0.0
   214189         2       0.1
   262144       130     133.9
   262160         2       3.8
   262176       347     351.1
   262189         1       0.9
   262192        19      18.3
   262272         1       0.1
   262304         1       0.4
   262400        22      23.2
   262416         1       2.7
   262432       211     210.2
   262445         1       1.2
   262448        18      24.7
   262461         1       0.4
   264224         1       0.8
   264464         1       0.1
   266528         2       0.2
   268320         5       2.5
   268576         7       4.0
   268592         1       2.1
   279869         2       0.1
   286013         1       0.0
   294928         1       0.0
   296992         1       0.7
   297232         1       0.1
   297248         3       1.1
   299008         1       0.4
   299024         2       0.1
   299040         2       2.4
   299056         2       1.1
   299296         5       3.8
   299312         3       1.9
   301056        15       6.7
   301072         7       2.6
   301088        58      46.8
   301101         2       0.8
   301104        29      22.4
   301197         1       0.0
   301312        18       8.2
   301328         3       4.2
   301344        86      76.8
   301345         1       0.0
   301357         1       1.4
   301360        32      39.4
   301373         1       0.7
   301472         1       0.1
   318637         2       0.0
   318781         1       0.1
   318893         1       0.1
   345520         2       0.0
   393248         2       0.2
   410784         2       0.1
   430112         2       0.0
   515501         2       1.0
   515517         1       0.5
   524288       194     193.6
   524304        33      24.5
   524317         1       0.3
   524320         4       3.5
   524336         1       1.3
   524544         8       8.0
   524557         1       0.1
   524560         5       2.8
   524576         9       5.7
   524592         1       2.3
   526352         2       0.5
   530448         5       2.1
   530688         1       0.5
   559104         4       1.1
   559376         1       0.1
   561168         3       1.9
   561408         1       0.5
   563200        84      77.0
   563213         2       1.0
   563216        27      39.7
   563229         6       0.5
   563232         7       4.4
   563248         1       2.3
   563456        12       9.6
   563464         1       0.0
   563472         3       5.0
   563488         7       7.8
   563504         3       4.1
   646573         2       0.0
   738445         2       0.5
   738688         1       0.0
   777353         1       0.1
   777357         1       0.7
   777373         2       0.4
   777641         1       0.0
   777645         1       0.1
   786432         6       3.5
   786464        16      30.7
   786480         9      12.1
   786688         5       5.8
   786720        63      54.2
   786733         3       1.0
   786736        19      21.6
   786741         2       0.0
   788784         1       0.5
   792624         3       1.1
   792864         3       3.9
   803840         1       0.0
   804141         2       0.1
   804149         2       0.0
   821296         1       0.3
   821536         1       1.0
   821552         1       0.5
   823328         2       2.0
   823584         6       3.5
   823600         3       1.9
   825344         6       4.5
   825360         4       2.4
   825376        31      41.1
   825392        22      21.7
   825513         1       0.0
   825600         2       7.9
   825613         3       0.1
   825616         4       4.2
   825632        63      73.5
   825633         2       0.0
   825645         3       1.3
   825648        34      38.8
   826429         1       0.0
   826672         1       0.0
   1002656         1       0.0
   1023408         1       0.0
   1039789         1       1.0
   1057346         1       0.5
   2097152       132     130.4
   2097161         1       2.6
   2097165        36      34.7
   2097213         1       0.0
   2097292         1       0.0
   2097408         2       1.0
   2098189         5       4.2
   2114573         2       5.4
   2114688         1       0.2
   2114701         4       1.3
   2134025         1       0.0
   2134029         1       0.1
   2136064         2       2.4
   2136077         1       1.8
   2136093         1       0.7
   2162697         1       0.0
   2180224         4       0.9
   2180237         2       6.8
   2180397         1       0.0
   2244749         1       0.5
   2245773         5       5.1
   2294912         3       0.5
   2294917         2       0.2
   2294925         3       3.8
   2310272         1       0.3
   2310285         1       2.5
   2310301         1       0.1
   2311181         3       1.0
   2311296         1       3.6
   2311301         1       1.5
   2311305         2       2.0
   2311309        44      26.3
   2311325         1       0.8
   2311597         1       0.1
   2346121         1       0.0
   2359296         1       0.2
   2359312         1       0.0
   2359341         1       0.9
   2359344         1       0.1
   2359597         2       1.5
   2359712         1       0.0
   2361376         1       0.0
   2375725         1       0.0
   2398221         1       0.1
   2398224         1       0.0
   2398265         2       0.0
   2398509         2       1.7
   2398525         1       0.9
   2507949         1       0.1
   2544800         1       0.0
   2573469         1       0.0
   2573485         3       0.7
   2573501         3       0.2
   2573741         3       1.1
   2612397         2       0.7
   2612653         1       1.3
   2612669         2       0.7
   2621453         3       1.0
   2621469         1       0.4
   2621728         1       0.0
   2622477         1       0.1
   2622493         2       0.0
   2639005         2       0.0
   2660381         2       0.6
   2835597         1       0.7
   2835872         1       0.0
   2874496         1       0.1
   2874509         4       0.9
   2874525         3       0.5
   2883872         3       0.3
   2883901         1       0.5
   2884637         1       0.0
   2922805         2       0.1
   2922813         3       0.9
   2939309         1       0.0
   2940205         1       0.3
   2940349         1       0.0
   2965933         1       0.0
   2966669         1       0.0
   2966701         1       0.1
   2966845         1       0.0
   3004845         1       0.0
   3005869         2       0.3
   3054781         1       0.0
   3055037         1       0.0
   3071141         1       0.0
   3097757         1       0.0
   3097773         1       0.5
   3098029         4       1.0
   3120557         5       0.2
   3134637         1       0.0
   3136685         1       0.7
   3136701         1       0.4
   3136941         4       1.3
   3136957         1       0.7
   4194304        61      62.0
   4194320         4       2.4
   4194336         2       0.4
   4194352         1       0.1
   4194592         1       0.5
   4194608         1       0.2
   4195456         2       0.0
   4200464         2       0.1
   4233216         4       5.3
   4233232         2       2.4
   4408448         3       0.6
   4408461         4       1.4
   4456480         8       2.9
   4456736         3       5.0
   4456752         3       1.8
   4457773         1       0.0
   4493344         4       0.2
   4495360         1       0.4
   4495392         2       3.4
   4495648         1       6.1
   4495664         2       3.2
   4709805         1       0.2
   4718592         5       3.2
   4718605         1       0.1
   4718608         3       1.2
   4718848         1       0.6
   4724752         2       0.1
   4757504         1       4.3
   4757533         1       0.1
   4757776         1       0.4
   4774912         1       0.0
   4840861         1       0.0
   4970880         1       0.0
   4980768         2       2.5
   4981024         7       4.4
   4981037         2       0.2
   4981040         2       1.8
   4981053         1       0.1
   4983088         2       0.0
   5017632         2       0.2
   5019680         5       3.4
   5019693         1       0.1
   5019696         2       1.8
   5019904         1       0.6
   5019936         5       6.0
   5019949         2       0.3
   5019952        10       3.2
   5019965         1       0.1
   5168301         1       0.0
   5234080         1       0.1
   5234089         1       0.0
   6291456         3       0.4
   6291469         3       2.4
   6505600         1       0.3
   6505613         1       1.8
   6708653         2       0.0
   6789285         1       0.0
   6790585         1       0.0
   6806973         1       0.1
   6882453         1       0.0
   6921373         1       0.0
   7013513         1       0.0
   7052701         1       0.0
   7069069         1       0.0
   7117117         3       0.2
   7199165         2       0.0
   7331248         1       0.0
   7331261         2       0.1
   8388608        30      29.5
   8388864         2       1.2
   8519808         1       0.0
   8650752         2       0.5
   8650784         7       4.5
   8651040         7       8.0
   8689952         1       2.9
   8689968         1       1.5
   8865197         2       0.0
   8904125         1       0.0
   8952080         1       0.2
   9175344         2       0.8
   9181232         1       0.0
   9213984         3       1.6
   9214240         7       2.8
   9214256         6       1.5
   10962349         2       0.0
   11339181         1       0.0
   12845104         2       0.0
   13408560         2       0.1
   13622701         1       0.0
   16777216         9       8.4
   16991373         1       0.3
   17340688         1       0.0
   17563680         1       0.1
   17602608         1       0.1
   17816992         2       0.0
   17834050         2       0.4
   19914157         1       0.0
   20145871         3       0.0
   20709951         1       0.0
   20971520         1       0.5
   21495808         1       0.0
   23086093         1       0.0
   23846045         1       0.0
   25958704         1       0.0
   25991456         2       0.0
   25991472         1       0.0
